# Supplementary material for: Induction of multiple pleiotropic drug resistance genes in yeast engineered to produce an increased level of anti-malarial drug precursor, artemisinic acid
Source: BMC Biotechnol. 2008 Nov 4;8:83. doi: 10.1186/1472-6750-8-83 (PMC2588579; doi:10.1186/1472-6750-8-83)
Supplement: Additional file 1 — A list of genes significantly differentially expressed in EPY330 or EPY338. The additional data file includes a processed data set for differentially expressed genes identified by microarray analysis. The data set has 2,156 genes that were significantly differentially expressed in at least one experimental time points and has 488 and 256 genes that were up-regulated and down-regulated, respectively, in the producer strain by more than 2-fold at least one time points. [file 1472-6750-8-83-S1.xls]

## Sheet: all_signif
Significative differentially expressed genes (EPY338/EPY330) Log2 Ratios
*Genes found to be differentially expressed at at least one time point and their relative expression. A value of "0" here means that the transcript was not significatly differently expressed at this time point.
UniqueID	Name		GO-biological_process	GO-molecular_function	GO-cellular_component	24h	48h	72h
YOR336W	KRE5	unknown; ER resident glycoprotein	1,6-beta-glucan biosynthetic process	UDP-glucose:glycoprotein glucosyltransferase activity	endoplasmic reticulum	-0.805498	0	-0.917529
YGL171W	ROK1	RNA helicase	35S primary transcript processing	ATPase activity*	nucleolus	0	0.91646	0
YDR021W	FAL1	RNA helicase	35S primary transcript processing	ATP-dependent RNA helicase activity	nucleolus	0.993896	1.01356	0
YGR272C		unknown	35S primary transcript processing	molecular_function	cytoplasm*	0	0	-0.506713
YBL004W	UTP20	unknown;	35S primary transcript processing	snoRNA binding	cytoplasm*	-1.59321	0	-0.718545
YCR035C	RRP43	exoribonuclease	35S primary transcript processing*	3'-5'-exoribonuclease activity	nuclear exosome (RNase complex)*	0	-0.9181	-0.566694
YNL232W	CSL4	unknown	35S primary transcript processing*	3'-5'-exoribonuclease activity	nuclear exosome (RNase complex)*	-1.4225	0	0
YGR095C	RRP46	3'->5' exoribonuclease	35S primary transcript processing*	3'-5'-exoribonuclease activity	nuclear exosome (RNase complex)*	0.883746	0	0.604313
YOR048C	RAT1	exonuclease II	35S primary transcript processing*	5'-3' exoribonuclease activity	nucleus*	0	0	0.642512
YGL078C	DBP3	RNA helicase	35S primary transcript processing*	ATP-dependent RNA helicase activity	nucleolus	0	0	0.786211
YHR085W	IPI1	unknown	35S primary transcript processing*	molecular_function	nucleus*	0.992797	1.01755	0
YLL011W	SOF1	nucleolar snRNP protein	35S primary transcript processing*	snoRNA binding	nucleolus*	0	0	0.670353
YPL061W	ALD6	acetaldehyde dehydrogenase	acetate biosynthetic process	3-chloroallyl aldehyde dehydrogenase activity	cytoplasm*	-0.980475	-1.24721	0
YBL015W	ACH1	acetyl-CoA hydrolase	acetate metabolic process*	acetyl-CoA hydrolase activity	mitochondrion*	-0.811782	-1.08848	0
YGR268C	HUA1	unknown	actin cortical patch assembly	molecular_function	cytoplasm	-0.917297	0	0
YOR284W	HUA2	unknown	actin cortical patch assembly	molecular_function	cytoplasm	0	0.8509	0
YLR144C	ACF2	cortical actin assembly	actin cytoskeleton organization and biogenesis	glucan 1,3-beta-glucosidase activity	intracellular	0	0.818777	0
YJR083C	ACF4	unknown	actin cytoskeleton organization and biogenesis	molecular_function	cellular_component	0	1.07536	0
YJL020C	BBC1	unknown	actin cytoskeleton organization and biogenesis	myosin I binding	actin cortical patch	-0.752101	0	0
YNL047C	SLM2	unknown; similar to Ask10p	actin cytoskeleton organization and biogenesis*	phosphoinositide binding	plasma membrane*	0.913215	0.835002	0
YNR035C	ARC35	cortical actin patch integrity	actin cytoskeleton organization and biogenesis*	structural molecule activity	cytosol*	-1.16365	-1.07428	0
YFR024C-A	LSB3	unknown	actin filament organization	molecular_function	cytoplasm*	0	-0.661585	0
YLL050C	COF1	cofilin	actin filament organization*	protein binding	actin cortical patch	0	-1.17609	0
YOR367W	SCP1	calponin homolog	actin filament organization*	protein binding, bridging*	actin cortical patch	-0.707674	0	0
YBR234C	ARC40	Arp2/3 complex subunit	actin filament organization*	structural constituent of cytoskeleton	Arp2/3 protein complex	-0.729239	0	0
YLR370C	ARC18	cortical actin patch integrity; Arp2/3 complex subunit	actin filament organization*	structural constituent of cytoskeleton	Arp2/3 protein complex	-0.966349	-1.41937	0
YJR084W	CSN12	unknown; similar to human sodium channel protein HI	adaptation to pheromone during conjugation with cellular fusion	molecular_function	signalosome complex	0	0.852868	0
YDL216C	RRI1	unknown	adaptation to pheromone during conjugation with cellular fusion*	metalloendopeptidase activity	signalosome complex	1.22437	1.26701	0.906144
YGL191W	COX13	cytochrome-c oxidase subunit VIa	aerobic respiration	enzyme regulator activity*	mitochondrion*	-1.22973	-1.63444	0
YMR267W	PPA2	inorganic pyrophosphatase, mitochondrial	aerobic respiration	inorganic diphosphatase activity	mitochondrion	-0.851187	0	0
YMR081C	ISF1	interacts with Nam7p	aerobic respiration	molecular_function	cellular_component	-1.18511	-1.27746	-1.52152
YPL159C	PET20	unknown	aerobic respiration	molecular_function	mitochondrion	-1.56492	-1.21974	-0.64465
YGL169W	SUA5	translation initiation protein	aerobic respiration	molecular_function	cytoplasm	1.03127	0.878101	0
YGR112W	SHY1	unknown	aerobic respiration	unfolded protein binding	mitochondrion*	0	0.802579	0
YML110C	COQ5	methyltransferase	aerobic respiration*	2-hexaprenyl-6-methoxy-1,4-benzoquinone methyltransferase activity	mitochondrion*	-1.35808	-1.44804	0
YBL030C	PET9	mitochondrial ADP/ATP translocator	aerobic respiration*	ATP:ADP antiporter activity	mitochondrion*	-1.38393	-1.37843	0
YLL013C	PUF3	unknown; similar to Drosophila pumilio protein	aerobic respiration*	mRNA binding	cytoplasm*	-0.827129	0	0
YJL209W	CBP1	unknown	aerobic respiration*	mRNA binding	mitochondrion*	0	0.898626	0
YHR011W	DIA4	unknown; similar to seryl-tRNA synthetase, putative class II	aerobic respiration*	serine-tRNA ligase activity	cytoplasm*	0	0.876718	0
YDR529C	QCR7	cytochrome-c reductase subunit	aerobic respiration*	ubiquinol-cytochrome-c reductase activity	mitochondrion*	-1.08926	-1.33268	0
YEL024W	RIP1	ubiquinol cyt.-c reductase iron-sulfur protein	aerobic respiration*	ubiquinol-cytochrome-c reductase activity	mitochondrion*	-1.11088	-0.963927	0
YFR033C	QCR6	ubiquinol cytochrome-c reductase subunit	aerobic respiration*	ubiquinol-cytochrome-c reductase activity	mitochondrion*	-1.11794	-1.65028	0
YGR183C	QCR9	ubiquinol cytochrome-c reductase subunit 9	aerobic respiration*	ubiquinol-cytochrome-c reductase activity	mitochondrion*	-1.05884	-1.46234	0
YHR001W-A	QCR10	ubiqunol-cytochrome c oxidoreductase complex subunit	aerobic respiration*	ubiquinol-cytochrome-c reductase activity	mitochondrion*	-1.07856	-1.32746	0
YJL166W	QCR8	ubiquinol--cytochrome-c reductase subunit VIII	aerobic respiration*	ubiquinol-cytochrome-c reductase activity	mitochondrion*	-1.12358	-1.30327	0
YDR231C	COX20	unknown	aerobic respiration*	unfolded protein binding	mitochondrion*	0	0	-0.568402
YNL055C	POR1	mitochondrial outer membrane porin	aerobic respiration*	voltage-gated ion-selective channel activity	mitochondrion*	-1.99956	-1.69767	0
YGL032C	AGA2	a-agglutinin binding subunit	agglutination during conjugation with cellular fusion	cell adhesion molecule binding	chitin- and beta-glucan-containing cell wall	1.11886	0	0
YNR044W	AGA1	a-agglutinin anchor subunit	agglutination during conjugation with cellular fusion	cell adhesion molecule binding	chitin- and beta-glucan-containing cell wall	0	1.05972	0
YAR035W	YAT1	carnitine O-acetyltransferase	alcohol metabolic process*	carnitine O-acetyltransferase activity	mitochondrion	0	0	-0.590497
YER024W	YAT2	unknown; similar to Yat1p	alcohol metabolic process*	carnitine O-acetyltransferase activity	cytoplasm	0	0	0.563002
YFL056C	AAD6	hypothetical aryl-alcohol dehydrogenase	aldehyde metabolic process	aryl-alcohol dehydrogenase activity	cellular_component	-1.00798	-1.86206	-1.01506
YJR155W	AAD10	hypothetical aryl-alcohol dehydrogenase	aldehyde metabolic process	aryl-alcohol dehydrogenase activity	cellular_component	-1.05135	-1.38628	0
YPL088W		unknown; similar to Agrobacterium tumefaciens MocA protein	aldehyde metabolic process	aryl-alcohol dehydrogenase activity	cellular_component	-2.00556	-0.992847	-0.627891
YCR107W	AAD3	hypothetical aryl-alcohol dehydrogenase	aldehyde metabolic process	aryl-alcohol dehydrogenase activity	cellular_component	0	0	0.622628
YMR170C	ALD2	aldehyde dehydrogenase	aldehyde metabolic process*	3-chloroallyl aldehyde dehydrogenase activity	cytoplasm	0	0	-0.514865
YMR318C	ADH6	unknown; similar to alcohol-dehydrogenases	aldehyde metabolic process*	alcohol dehydrogenase (NADP+) activity	soluble fraction	-1.29877	-1.33989	0
YJR152W	DAL5	allantoate permease	allantoate transport	allantoate transporter activity	plasma membrane	0	0.776332	0
YIR027C	DAL1	allantoinase	allantoin catabolic process	allantoinase activity	intracellular	0	0.928516	0
YIR032C	DAL3	ureidoglycolate hydrolase	allantoin catabolic process	ureidoglycolate hydrolase activity	membrane	0	0	-0.783716
YBR208C	DUR1,2	urea amidolyase	allantoin catabolic process*	allophanate hydrolase activity*	cytoplasm	-0.736718	0	0
YIR028W	DAL4	allantoin permease	allantoin transport	allantoin permease activity	membrane	0.860098	0.978873	0
YDR046C	BAP3	branched-chain amino acid permease	amino acid transport	amino acid transporter activity	mitochondrion*	0	0	0.738325
YCL025C	AGP1	amino acid permease	amino acid transport	amino acid transporter activity*	plasma membrane	-0.710212	-0.78606	0
YPL265W	DIP5	dicarboxylic amino acid permease	amino acid transport	amino acid transporter activity*	plasma membrane	0	-1.35148	-0.595625
YML022W	APT1	adenine phosphoribosyltransferase	AMP biosynthetic process*	adenine phosphoribosyltransferase activity	cytoplasm*	-0.999872	0	0
YBR085W	AAC3	mitochondrial ADP/ATP translocator	anaerobic respiration	ATP:ADP antiporter activity	mitochondrion*	0	0	-0.587548
YDR368W	YPR1	unknown; similar to aldo-keto reductases	arabinose catabolic process*	oxidoreductase activity*	cytoplasm*	0	0	0.789731
YOR303W	CPA1	carbamoyl phosphate synthetase, arginine specific	arginine biosynthetic process	carbamoyl-phosphate synthase (glutamine-hydrolyzing) activity	carbamoyl-phosphate synthase complex	-0.84815	-1.34519	0
YJR109C	CPA2	carbamyl phosphate synthetase	arginine biosynthetic process	carbamoyl-phosphate synthase (glutamine-hydrolyzing) activity	carbamoyl-phosphate synthase complex	0	0	0.451098
YLR438W	CAR2	ornithine aminotransferase	arginine catabolic process	ornithine-oxo-acid transaminase activity	cytoplasm*	0	0	-0.540562
YPL111W	CAR1	arginase	arginine catabolic process to ornithine	zinc ion binding*	cytosol	0	0	0.662716
YDR035W	ARO3	DAHP synthase	aromatic amino acid family biosynthetic process	3-deoxy-7-phosphoheptulonate synthase activity	cytoplasm*	0	0	0.71355
YGL202W	ARO8	aromatic amino acid aminotransferase	aromatic amino acid family metabolic process	aromatic-amino-acid transaminase activity	cytoplasm	0	0	0.699256
YPR145W	ASN1	asparagine synthetase	asparagine biosynthetic process	asparagine synthase (glutamine-hydrolyzing) activity	cytoplasm	0	0	0.555692
YHR019C	DED81	asparaginyl-tRNA-synthetase	asparaginyl-tRNA aminoacylation	ATP binding*	cytoplasm	0	0	0.57244
YKL106W	AAT1	aspartate aminotransferase,	aspartate biosynthetic process*	aspartate transaminase activity	mitochondrion	0	0	0.756135
YDL181W	INH1	mitochondrial ATPase inhibitor	ATP synthesis coupled proton transport	enzyme inhibitor activity	mitochondrion*	-1.25635	-1.22362	-0.677318
YBL099W	ATP1	mitochondrial F1F0-ATPase subunit	ATP synthesis coupled proton transport	hydrogen ion transporting ATP synthase activity, rotational mechanism	mitochondrion*	-0.916904	-1.12307	0
YBR039W	ATP3	mitochondrial F1F0 ATP synthase subunit	ATP synthesis coupled proton transport	hydrogen ion transporting ATP synthase activity, rotational mechanism	mitochondrion*	-0.844812	-1.06936	0
YDL004W	ATP16	F1F0-ATPase subunit	ATP synthesis coupled proton transport	hydrogen ion transporting ATP synthase activity, rotational mechanism	mitochondrion*	-0.786547	-0.980564	0
YDR377W	ATP17	ATP synthase subunit f	ATP synthesis coupled proton transport	hydrogen ion transporting ATP synthase activity, rotational mechanism	mitochondrion*	-1.37957	-1.55704	0
YDR298C	ATP5	F1F0-ATPase subunit	ATP synthesis coupled proton transport	hydrogen ion transporting ATP synthase activity, rotational mechanism	mitochondrion*	0	0	0.674163
YPR020W	ATP20	mitochondrial ATP synthase subunit	ATP synthesis coupled proton transport	structural molecule activity	mitochondrion*	-1.07483	-1.46416	-0.503458
YGR008C	STF2	ATPase stabilizing factor	ATP synthesis coupled proton transport*	molecular_function	mitochondrial proton-transporting ATP synthase complex	0	-1.33248	0
YCR052W	RSC6	chromatin remodeling complex subunit	ATP-dependent chromatin remodeling	DNA-dependent ATPase activity	RSC complex	1.649	0	0
YPR034W	ARP7	actin-related protein	ATP-dependent chromatin remodeling	general RNA polymerase II transcription factor activity*	nucleus*	0	0	-0.662641
YDR434W	GPI17	unknown	attachment of GPI anchor to protein	GPI-anchor transamidase activity	GPI-anchor transamidase complex	0	0	0.686438
YBR211C	AME1	microtubule associated	attachment of spindle microtubules to kinetochore	molecular_function	spindle pole body*	0.924241	1.17405	0
YBR128C	ATG14	unknown; interacts with Apg6p/Vps30p	autophagy	molecular_function	membrane fraction	0	0	-0.529344
YMR159C	ATG16	unknown; similar to human Sin3 complex component SAP1	autophagy	molecular_function	membrane fraction*	0	0	-0.773924
YCR068W	ATG15	unknown	autophagy*	lipase activity	integral to membrane*	0	0	0.576452
YGR224W	AZR1	major facilitator superfamily	azole transport	azole transporter activity	plasma membrane	0	0.837301	0
YKL007W	CAP1	actin capping protein subunit	barbed-end actin filament capping	actin filament binding	actin cortical patch*	-1.00767	-1.04045	0
YBL019W	APN2	exonuclease III homolog (AP endonuclease)	base-excision repair	DNA-(apurinic or apyrimidinic site) lyase activity*	nucleus	0.844727	0	0
YOL043C	NTG2	endonuclease III-like glycosylase	base-excision repair*	DNA-(apurinic or apyrimidinic site) lyase activity*	nucleus	0	0	-0.723321
YNL268W	LYP1	lysine permease	basic amino acid transport	basic amino acid transporter activity	mitochondrion*	-1.13563	-1.03249	0
YEL063C	CAN1	basic amino acid permease	basic amino acid transport	basic amino acid transporter activity*	mitochondrion*	0	0	0.77042
YJL059W	YHC3	unknown; similar to human Batten disease-related protein	basic amino acid transport*	molecular_function	vacuole (sensu Fungi)	0.874098	0.907838	0
YMR215W	GAS3	unknown; similar to Gas1p	biological_process	1,3-beta-glucanosyltransferase activity	chitin- and beta-glucan-containing cell wall	0	0	0.491312
YOL030W	GAS5	unknown; similar to Gas1p	biological_process	1,3-beta-glucanosyltransferase activity	chitin- and beta-glucan-containing cell wall	0	0	0.898672
YJL218W		unknown; similar to E. coli galactoside O-acetyltransferase	biological_process	acetyltransferase activity	cellular_component	0	0	-0.730105
YNL134C		unknown; similar to C. carbonum toxD gene	biological_process	alcohol dehydrogenase (NADP+) activity	cytoplasm*	-0.999187	0	0
YJL216C		unknown; similar to Mal62p (glucosidase P1)	biological_process	alpha-galactosidase activity*	cellular_component	-2.05412	0	0
YJL221C	FSP2	unknown; similar to maltase	biological_process	alpha-glucosidase activity	cellular_component	-3.54042	-1.56778	-0.487578
YJR072C	NPA3	unknown	biological_process	ATPase activity	cytoplasm	-0.795233	0	0
YDR061W		unknown; similar to E. coli photorepair protein	biological_process	ATPase activity, coupled to transmembrane movement of substances	mitochondrion	0.876324	0.969424	1.06648
YDR541C		unknown; similar to dihydroflavonol-4-reductases	biological_process	dihydrokaempferol 4-reductase activity	cellular_component	0	0	0.48289
YMR019W	STB4	Sin3-binding protein	biological_process	DNA binding	nucleus	0	0	-0.756396
YDR026C		unknown; similar to Reb1p	biological_process	DNA binding	nucleus*	0.922469	0	0.976508
YIL172C		unknown; similar to alpha-D-glucosidase (maltase) (FSP2 and	biological_process	glucosidase activity	cytoplasm	-2.13635	0	0
YIL177C		unknown; similar to subtelomerically-encoded proteins	biological_process	helicase activity	cellular_component	-0.889743	0	-1.04462
YJL225C		unknown; similar to other subtelomerically-encoded proteins	biological_process	helicase activity	cellular_component	-0.922822	0	-1.11737
YBL113C		unknown	biological_process	helicase activity	cellular_component	0	0	0.718616
YJL126W	NIT2	nitrilase	biological_process	hydrolase activity, acting on carbon-nitrogen (but not peptide) bonds	cellular_component	0.87467	1.06147	0
YLR351C	NIT3	nitrilase	biological_process	hydrolase activity, acting on carbon-nitrogen (but not peptide) bonds	cytoplasm*	0	0	0.809631
YGR287C		unknown; similar to alpha-D-glucosidase (maltase) (YGR287C	biological_process	hydrolase activity, hydrolyzing O-glycosyl compounds	mitochondrion*	-2.73808	0	0
YGR052W	FMP48	unknown	biological_process	kinase activity	mitochondrion	-1.04652	-1.52446	0
YGR001C		unknown	biological_process	methyltransferase activity	cytoplasm	0	0	0.775653
YAL045C		unknown	Biological_Process	Molecular_Function	celular_component	0	0	-0.57413
YAL046C		unknown	biological_process	molecular_function	cellular_component	0	0	-0.961431
YAR002AC		unknown	Biological_Process	Molecular_Function	celular_component	0	0	-0.721017
YAR023C		unknown; similar to subtelomerically-encoded proteins	biological_process	molecular_function	cellular_component	0	0	-0.634423
YAR027W	UIP3	unknown; similar to subtelomerically-encoded proteins	biological_process	molecular_function	nuclear envelope	0	0	-0.642081
YAR037W		1	Biological_Process	Molecular_Function	celular_component	0	0	-0.924904
YAR040C		1	Biological_Process	Molecular_Function	celular_component	-0.884954	0	-0.788259
YAR043C		1	Biological_Process	Molecular_Function	celular_component	0	0	-1.06528
YBL005W-B		unknown	Biological_Process	Molecular_Function	celular_component	0	0	-1.03268
YBL012C		unknown	Biological_Process	Molecular_Function	celular_component	0	0	-0.544882
YBL044W		unknown	biological_process	molecular_function	cellular_component	0	0	-0.539545
YBL048W		unknown	Biological_Process	Molecular_Function	celular_component	-0.92371	-0.87958	0
YBL049W	MOH1	unknown	biological_process	molecular_function	cellular_component	-0.831533	0	0
YBL062W		unknown	Biological_Process	Molecular_Function	celular_component	0	0	-1.01306
YBL070C		unknown	Biological_Process	Molecular_Function	celular_component	0	0	-0.846914
YBL077W		unknown	Biological_Process	Molecular_Function	celular_component	0	0	-0.853799
YBL081W		37% identity to Drosophila l not protein	biological_process	molecular_function	cellular_component	0	0	-0.742686
YBL094C		unknown; similar to Neurospora crassa chitin synthase	Biological_Process	Molecular_Function	celular_component	0	0	-0.732501
YBL095W		unknown	biological_process	molecular_function	mitochondrion	-1.01454	-1.08795	-0.617056
YBL096C		unknown	Biological_Process	Molecular_Function	celular_component	0	0	-0.622747
YBL104C		morphology (putative)	biological_process	molecular_function	cytoplasm	0	0	-0.471157
YBL107C		unknown	biological_process	molecular_function	cytoplasm	-1.03772	0	0
YBL108W		unknown	Biological_Process	Molecular_Function	celular_component	0	-0.728251	-0.90169
YBL112C		unknown	biological_process	molecular_function	cellular_component	-1.13978	-1.07063	-0.451638
YBR012C		unknown	Biological_Process	Molecular_Function	celular_component	0	0	-1.01803
YBR012W-B		unknown	Biological_Process	Molecular_Function	celular_component	0	0	-0.831587
YBR013C		unknown	biological_process	molecular_function	cellular_component	0	-0.930909	0
YBR027C		unknown	Biological_Process	Molecular_Function	celular_component	0	0	-0.879033
YBR032W		unknown	Biological_Process	Molecular_Function	celular_component	0	0	-0.510571
YBR046C	ZTA1	putative quinone oxidoreductase	biological_process	molecular_function	cytoplasm*	-0.847221	-0.915722	-0.777523
YBR047W	FMP23	unknown	biological_process	molecular_function	mitochondrion	-1.12409	-1.14769	0
YBR051W		unknown	Biological_Process	Molecular_Function	celular_component	0	0	-0.947397
YBR053C		unknown; similar to rat calcium-binding protein regucalcin	biological_process	molecular_function	cellular_component	0	-0.860813	0
YBR054W	YRO2	putative heat shock protein	biological_process	molecular_function	mitochondrion*	0	-0.870425	0
YBR090C		unknown	biological_process	molecular_function	cytoplasm*	0	0	-0.782606
YBR113W		unknown	Biological_Process	Molecular_Function	celular_component	0	0	-0.571041
YBR144C		unknown	Biological_Process	Molecular_Function	celular_component	0	0	-1.05593
YBR150C	TBS1	unknown; similar to transcription factors, has Zn[2]-Cys[6]	biological_process	molecular_function	cytoplasm*	0	0	-0.804297
YBR178W		unknown	Biological_Process	Molecular_Function	celular_component	0	0	-0.588744
YBR197C		unknown	biological_process	molecular_function	cytoplasm*	0	0	-0.503918
YBR232C		unknown	Biological_Process	Molecular_Function	celular_component	0	0	-0.656343
YBR239C		unknown; similar to transcription factors, has Zn[2]-Cys[6]	biological_process	molecular_function	cytoplasm*	0	0	-0.488236
YBR259W		unknown; similar to serine-type carboxypeptidase Prc1p	biological_process	molecular_function	cellular_component	0	0	-0.547612
YBR262C	FMP51	unknown	biological_process	molecular_function	mitochondrion	0	0	-0.56149
YBR302C	COS2	unknown; similar to subtelomerically-encoded proteins such	biological_process	molecular_function	vacuole (sensu Fungi)	-1.183	-1.15437	-0.69918
YCL012W		unknown	Biological_Process	Molecular_Function	celular_component	0	0	-0.438365
YCL013W		10	Biological_Process	Molecular_Function	celular_component	0	0	-0.709515
YCL020W		unknown	Biological_Process	Molecular_Function	celular_component	-0.816442	0	0
YCL023C		unknown	Biological_Process	Molecular_Function	celular_component	0	0	-0.700818
YCL026C		10	Biological_Process	Molecular_Function	celular_component	0	0	-1.01332
YCL036W	GFD2	unknown	biological_process	molecular_function	cellular_component	0	0	-0.540212
YCL068C		unknown	biological_process	molecular_function	cellular_component	0	0	-0.5025
YCLX03C		10	Biological_Process	Molecular_Function	celular_component	0	0	-0.610168
YCLX05C		10	Biological_Process	Molecular_Function	celular_component	0	0	-0.555435
YCLX06C		10	Biological_Process	Molecular_Function	celular_component	0	0	-0.691175
YCLX09W		10	Biological_Process	Molecular_Function	celular_component	0	0	-0.645592
YCLX11W		10	Biological_Process	Molecular_Function	celular_component	0	0	-0.556039
YCLX12W		10	Biological_Process	Molecular_Function	celular_component	0	0	-0.573177
YCR006C		unknown	Biological_Process	Molecular_Function	celular_component	0	0	-0.643677
YCR013C		unknown	Biological_Process	Molecular_Function	celular_component	0	0	-1.32729
YCR015C		unknown	biological_process	molecular_function	cellular_component	0	0	-0.956243
YCR022C		unknown	Biological_Process	Molecular_Function	celular_component	0	0	-1.19347
YCR025C		unknown	Biological_Process	Molecular_Function	celular_component	0	0	-0.808046
YCR029C		10	Biological_Process	Molecular_Function	celular_component	0	0	-1.15181
YCR029C-A		ssDNA binding protein	Biological_Process	Molecular_Function	celular_component	0	0	-0.6025
YCR041W		unknown	Biological_Process	Molecular_Function	celular_component	0	0	-0.533949
YCR043C		unknown	biological_process	molecular_function	Golgi apparatus	0	0	-0.746814
YCR049C		unknown	Biological_Process	Molecular_Function	celular_component	-0.846376	0	-1.13226
YCR051W		unknown; similar to ankyrin and coiled-coil protein	biological_process	molecular_function	cytoplasm*	-0.884795	0	-0.703557
YCRX16C		10	Biological_Process	Molecular_Function	celular_component	0	0	-0.646416
YCRX17W		1	Biological_Process	Molecular_Function	celular_component	0	0	-0.589764
YDL012C		unknown	biological_process	molecular_function	plasma membrane	0	0	-0.653832
YDL023C		unknown	Biological_Process	Molecular_Function	celular_component	0	0	-0.500775
YDL048C	STP4	unknown	biological_process	molecular_function	cytoplasm*	-1.97475	-1.39789	0
YDL050C		unknown	Biological_Process	Molecular_Function	celular_component	0	0	-0.690998
YDL053C	PBP4	unknown	biological_process	molecular_function	cytoplasm*	0	0	-0.573912
YDL072C	YET3	unknown	biological_process	molecular_function	endoplasmic reticulum	-0.755348	0	0
YDL094C		unknown	Biological_Process	Molecular_Function	celular_component	0	0	-0.546524
YDL096C		unknown	Biological_Process	Molecular_Function	celular_component	0	-1.45093	0
YDL110C	TMA17	unknown	biological_process	molecular_function	cytoplasm*	-1.15662	0	-0.572437
YDL186W		unknown	biological_process	molecular_function	cellular_component	0	0	-0.521959
YDL196W		unknown	Biological_Process	Molecular_Function	celular_component	0	0	-0.539101
YDL206W		unknown; similar to transporter proteins	biological_process	molecular_function	cellular_component	-1.031	-1.16024	-0.615586
YDL241W		unknown	biological_process	molecular_function	cellular_component	0	0	-0.55623
YDR094W		unknown	Biological_Process	Molecular_Function	celular_component	0	-0.916505	0
YDR133C		unknown	Biological_Process	Molecular_Function	celular_component	-1.12546	-0.828214	0
YDR134C		unknown	biological_process	molecular_function	chitin- and beta-glucan-containing cell wall	-1.07593	0	0
YDR154C		unknown	Biological_Process	Molecular_Function	celular_component	0	-1.02124	0
YDR157W		unknown	Biological_Process	Molecular_Function	celular_component	0	0	-0.503829
YDR179W-A		unknown	biological_process	molecular_function	cellular_component	-0.88172	-1.2756	0
YDR199W		unknown	Biological_Process	Molecular_Function	celular_component	-0.806401	-1.02796	0
YDR222W		unknown	biological_process	molecular_function	cytoplasm	-0.837362	0	-1.09138
YDR248C		unknown; similar to E. coli gluconate kinase gntV	biological_process	molecular_function	cytoplasm	0	0	-0.633591
YDR249C		unknown; similar to cytochromes	biological_process	molecular_function	cellular_component	-1.15434	0	-0.817476
YDR269C		unknown	Biological_Process	Molecular_Function	celular_component	0	-0.929119	0
YDR366C		unknown	biological_process	molecular_function	cellular_component	-0.875619	-0.744921	-0.612113
YDR431W		unknown	Biological_Process	Molecular_Function	celular_component	0	0	-0.510555
YDR433W		unknown	Biological_Process	Molecular_Function	celular_component	-0.846192	-0.929102	0
YDR476C		unknown	biological_process	molecular_function	endoplasmic reticulum	-0.989609	-0.840741	0
YDR504C	SPG3	unknown	biological_process	molecular_function	cellular_component	-0.672959	0	0
YDR509W		unknown	Biological_Process	Molecular_Function	celular_component	0	0	-0.564292
YDR525W		unknown	Biological_Process	Molecular_Function	celular_component	0	0	-0.460789
YEL033W		unknown	Biological_Process	Molecular_Function	celular_component	-1.21987	-1.53198	-0.987629
YEL035C	UTR5	unknown	biological_process	molecular_function	cellular_component	0	0	-0.895594
YEL059W		unknown	Biological_Process	Molecular_Function	celular_component	0	0	-1.17234
YEL067C		unknown	biological_process	molecular_function	mitochondrion	0	0	-0.711368
YER004W	FMP52	unknown	biological_process	molecular_function	mitochondrion*	-1.06953	-0.991196	0
YER037W	PHM8	unknown	biological_process	molecular_function	cytoplasm*	0	-0.854204	0
YER066W		unknown; similar to Cdc4p, has one WD (WD-40) domain	biological_process	molecular_function	cellular_component	0	0	-0.572121
YER087C-A		ER protein translocation complex subunit	Biological_Process	Molecular_Function	celular_component	-0.970753	0	0
YER130C		unknown	biological_process	molecular_function	cellular_component	-0.97946	-0.928668	0
YER135C		unknown	Biological_Process	Molecular_Function	celular_component	0	0	-0.523413
YER137C		unknown	biological_process	molecular_function	cellular_component	0	0	-0.5401
YER139C		unknown	biological_process	molecular_function	cytoplasm	0	0	-0.468159
YER150W	SPI1	unknown; similar to Sed1p; induced in stationary phase	biological_process	molecular_function	chitin- and beta-glucan-containing cell wall	-0.857573	-0.754106	0
YER187W		unknown; similar to killer toxin Khs1p	biological_process	molecular_function	cellular_component	0	0	-0.986584
YFL010C	WWM1	unknown	biological_process	molecular_function	cytoplasm*	0	-0.802844	0
YFL012W		unknown	biological_process	molecular_function	cellular_component	-0.781782	0	0
YFL013W-A		unknown	Biological_Process	Molecular_Function	celular_component	0	-2.34224	-1.38975
YFL032W		unknown	Biological_Process	Molecular_Function	celular_component	-0.789146	0	-0.518887
YFL043C		unknown	Biological_Process	Molecular_Function	celular_component	0	0	-0.866037
YFL-TYB		10	Biological_Process	Molecular_Function	celular_component	0	0	-0.767441
YFR011C		unknown	biological_process	molecular_function	cytoplasm*	0	0	-0.451758
YFR012W		unknown	biological_process	molecular_function	cellular_component	0	0	-0.590498
YFR018C		unknown; similar to human glutaminyl-peptide	biological_process	molecular_function	cellular_component	-1.08445	-1.19966	-0.701134
YFR056C		unknown	Biological_Process	Molecular_Function	celular_component	-0.814974	0	-0.882473
YFR057W		unknown	biological_process	molecular_function	cellular_component	0	0	-0.741586
YGL007W		unknown	Biological_Process	Molecular_Function	celular_component	0	0	-0.862505
YGL046W		unknown	Biological_Process	Molecular_Function	celular_component	0	-0.811909	0
YGL052W		unknown	Biological_Process	Molecular_Function	celular_component	0	0	-0.747976
YGL132W		unknown	Biological_Process	Molecular_Function	celular_component	0	0	-0.503367
YGL188C		unknown	Biological_Process	Molecular_Function	celular_component	-1.22143	-1.18178	-1.05644
YGL199C		unknown	Biological_Process	Molecular_Function	celular_component	0	0	-0.568917
YGL260W		unknown; similar to Yir040p and members of the	biological_process	molecular_function	cellular_component	0	0	-0.60704
YGR016W		unknown	biological_process	molecular_function	cellular_component	0	0	-0.460964
YGR018C		unknown	Biological_Process	Molecular_Function	celular_component	0	0	-0.504713
YGR021W		unknown	biological_process	molecular_function	mitochondrion	-0.842942	-0.790572	0
YGR035C		unknown	biological_process	molecular_function	cellular_component	-1.86102	-1.877	-0.986248
YGR051C		unknown	Biological_Process	Molecular_Function	celular_component	0	0	-0.430357
YGR182C		unknown	Biological_Process	Molecular_Function	celular_component	0	-0.882691	0
YGR207C		electron-transferring flavoprotein, beta chain (putative)	biological_process	molecular_function	mitochondrion	0	-1.12715	0
YGR213C	RTA1	unknown	biological_process	molecular_function	integral to membrane	-0.892333	-1.53892	-0.960305
YGR242W		unknown	Biological_Process	Molecular_Function	celular_component	0	0	-0.773223
YGR243W	FMP43	unknown	biological_process	molecular_function	mitochondrion	-1.37303	-1.38871	-0.968288
YGR273C		unknown	biological_process	molecular_function	cellular_component	0	0	-0.835991
YHL005C		unknown	Biological_Process	Molecular_Function	celular_component	0	0	-0.890671
YHL026C		unknown	biological_process	molecular_function	cellular_component	-1.19319	-1.91584	0
YHR029C	YHI9	unknown; similar to thymidylate synthase in the N-terminal	biological_process	molecular_function	cellular_component	0	-0.836418	0
YHR145C		unknown	Biological_Process	Molecular_Function	celular_component	-0.796418	-0.968162	-0.573246
YHR159W		unknown	biological_process	molecular_function	cytoplasm	0	0	-0.559235
YHR173C		unknown	Biological_Process	Molecular_Function	celular_component	0	0	-1.09545
YIL011W	TIR3	unknown; similar to Yil176p, Yir041p and other members of	biological_process	molecular_function	chitin- and beta-glucan-containing cell wall	-0.937302	-0.910178	0
YIL012W		unknown	Biological_Process	Molecular_Function	celular_component	0	0	-1.02112
YIL025C		unknown	Biological_Process	Molecular_Function	celular_component	0	0	-0.705664
YIL057C		unknown	biological_process	molecular_function	cytoplasm	0	-1.63472	-1.18835
YIL058W		unknown	Biological_Process	Molecular_Function	celular_component	0	0	-0.535179
YIL059C		unknown	Biological_Process	Molecular_Function	celular_component	0	-0.962782	0
YIL082W-A		unknown	Biological_Process	Molecular_Function	celular_component	-1.08894	-0.967673	0
YIL086C		unknown	Biological_Process	Molecular_Function	celular_component	0	0	-0.712791
YIL092W		unknown	biological_process	molecular_function	cytoplasm*	0	0	-0.574985
YIL102C		unknown	biological_process	molecular_function	cellular_component	-0.879562	0	-1.0098
YIL136W	OM45	outer mitochondrial membrane protein	biological_process	molecular_function	mitochondrion*	0	-0.833348	0
YIL151C		unknown; similar to mitochondrial aldehyde dehydrogenase	biological_process	molecular_function	cellular_component	0	0	-0.654135
YIL157C	FMP35	unknown	biological_process	molecular_function	mitochondrion	0	0	-0.500109
YIL174W		unknown; similar to Yir040p, member of the	biological_process	molecular_function	cellular_component	0	0	-0.529563
YIR003W		unknown; similar to E. coli and Bacillus subtilis MinD, has	biological_process	molecular_function	ribosome*	0	0	-0.632921
YIR014W		unknown	biological_process	molecular_function	vacuole (sensu Fungi)	-0.79983	-0.867149	-0.776798
YIR044C		unknown	biological_process	molecular_function	cellular_component	-0.735687	0	0
YJL009W		unknown	Biological_Process	Molecular_Function	celular_component	0	0	-0.724672
YJL027C		unknown	biological_process	molecular_function	cellular_component	0	0	-0.980933
YJL028W		unknown	biological_process	molecular_function	ribosome	0	0	-0.878073
YJL037W	IRC18	unknown	biological_process	molecular_function	cellular_component	0	0	-0.745992
YJL038C		unknown	biological_process	molecular_function	cellular_component	0	0	-0.678541
YJL070C		unknown; similar to rat AMP deaminase 1	biological_process	molecular_function	cytoplasm*	-1.18129	-1.16712	-0.92885
YJL078C	PRY3	unknown; similar to plant PR-pathogen related proteins	biological_process	molecular_function	chitin- and beta-glucan-containing cell wall	0	0	-0.808196
YJL113W		unknown	Biological_Process	Molecular_Function	celular_component	0	0	-0.797613
YJL135W		unknown	Biological_Process	Molecular_Function	celular_component	0	0	-0.538552
YJL151C	SNA3	unknown	biological_process	molecular_function	membrane*	-0.793611	0	0
YJL152W		unknown	Biological_Process	Molecular_Function	celular_component	-1.06176	0	0
YJL182C		unknown	Biological_Process	Molecular_Function	celular_component	0	0	-0.476517
YJL188C		unknown	Biological_Process	Molecular_Function	celular_component	0	0	-0.53306
YJL195C		unknown	Biological_Process	Molecular_Function	celular_component	0	0	-0.631851
YJL199C		unknown	Biological_Process	Molecular_Function	celular_component	0	0	-0.789261
YJL213W		unknown; similar to Nocardia aryldialkylphosphatase	biological_process	molecular_function	ribosome	0	-0.899754	0
YJL217W		unknown	biological_process	molecular_function	cytoplasm	-1.1528	-0.862522	0
YJL220W		unknown; similar to alpha-D-glucosidase (maltase)	Biological_Process	Molecular_Function	celular_component	0	0	-0.497325
YJR018W		unknown	Biological_Process	Molecular_Function	celular_component	0	0	-0.614515
YJR020W		unknown	Biological_Process	Molecular_Function	celular_component	0	0	-0.674215
YJR027W		unknown; similar to E. coli molybdopterin-converting factor	Biological_Process	Molecular_Function	celular_component	0	0	-0.85194
YJR029W		unknown; similar to malate dehydrogenase	Biological_Process	Molecular_Function	celular_component	0	0	-0.854678
YJR085C		unknown	biological_process	molecular_function	mitochondrion	-2.16075	-2.43667	-0.975577
YJR115W		unknown	biological_process	molecular_function	cellular_component	-1.05619	-0.904691	-0.742562
YJR146W		unknown	Biological_Process	Molecular_Function	celular_component	0	0	-0.473293
YJR149W		unknown; similar to 2-nitropropane dioxygenase	biological_process	molecular_function	cytoplasm	-0.90409	-0.852713	0
YKL023W		unknown	biological_process	molecular_function	cytoplasm	-0.951065	0	-1.02166
YKL031W		unknown	Biological_Process	Molecular_Function	celular_component	0	0	-0.760154
YKL036C		unknown	Biological_Process	Molecular_Function	celular_component	0	0	-1.07631
YKL061W		unknown	biological_process	molecular_function	endosome	-1.3984	0	0
YKL065C	YET1	ER 25 kDa transmembrane protein	biological_process	molecular_function	endoplasmic reticulum*	-0.795604	-0.999686	0
YKL071W		unknown	biological_process	molecular_function	cytoplasm	-0.995134	-1.31561	0
YKL097C		unknown	Biological_Process	Molecular_Function	celular_component	-0.817677	0	0
YKL097W-A		unknown	Biological_Process	Molecular_Function	celular_component	-1.19474	0	0
YKL158W		unknown	Biological_Process	Molecular_Function	celular_component	-1.1945	0	0
YKL202W		unknown	Biological_Process	Molecular_Function	celular_component	-1.44909	-1.52437	0
YKL223W		unknown	Biological_Process	Molecular_Function	celular_component	0	0	-1.0972
YKR012C		unknown	Biological_Process	Molecular_Function	celular_component	-1.03001	0	-0.462473
YKR041W		unknown	biological_process	molecular_function	cytoplasm*	0	0	-0.893764
YKR044W	UIP5	unknown	biological_process	molecular_function	nuclear envelope	0	0	-0.491605
YKR045C		unknown	biological_process	molecular_function	cytoplasm	0	0	-0.799485
YKR047W		unknown	Biological_Process	Molecular_Function	celular_component	-0.849497	0	-0.909558
YKR073C		unknown	Biological_Process	Molecular_Function	celular_component	0	0	-0.495642
YKR075C		unknown; similar to Reg1p	biological_process	molecular_function	cytoplasm*	0	-0.784781	-0.498396
YLL014W		unknown	biological_process	molecular_function	endoplasmic reticulum	-0.744062	0	0
YLL020C		unknown	Biological_Process	Molecular_Function	celular_component	-1.28345	-1.10707	-0.673271
YLL023C		unknown	biological_process	molecular_function	endoplasmic reticulum*	-0.941506	0	0
YLL025W	PAU17	unknown; similar to Pau3p and members of the PAU1 family	biological_process	molecular_function	cellular_component	-0.909627	-0.768075	0
YLL029W		unknown	biological_process	molecular_function	cytoplasm	-0.950314	0	0
YLL037W		unknown; similar to human platelet-activating factor	Biological_Process	Molecular_Function	celular_component	0	0	-0.603697
YLL047W		unknown	Biological_Process	Molecular_Function	celular_component	0	0	-1.21133
YLL053C		unknown; similar to putative aquaporin Ypr192p, member of	biological_process	molecular_function	cellular_component	-0.795556	0	0
YLL056C		unknown; similar to Y. pseudotuberculosis CDP-3,	biological_process	molecular_function	cellular_component	0	-1.03912	0
YLR021W	IRC25	unknown	biological_process	molecular_function	cellular_component	0	0	-0.69261
YLR031W		unknown	biological_process	molecular_function	cellular_component	0	0	-0.707027
YLR042C		unknown	biological_process	molecular_function	chitin- and beta-glucan-containing cell wall	0	0	-0.694846
YLR099C	ICT1	unknown	biological_process	molecular_function	cellular_component	-3.44798	-2.38828	-1.28278
YLR123C		unknown; similar to class I family of aminoacyl-tRNA	Biological_Process	Molecular_Function	celular_component	0	0	-0.99189
YLR202C		unknown	Biological_Process	Molecular_Function	celular_component	-1.11948	0	-1.06515
YLR218C		unknown	biological_process	molecular_function	cytoplasm*	0	0	-1.04871
YLR235C		unknown	Biological_Process	Molecular_Function	celular_component	0	0	-1.08694
YLR257W		unknown	biological_process	molecular_function	cytoplasm	-1.45974	-1.37523	-0.811868
YLR271W		unknown; similar to retrovirus-related protease	biological_process	molecular_function	cytoplasm*	0	-0.930257	-0.49147
YLR278C		unknown; similar to transcription factors, has Zn[2]-Cys]	biological_process	molecular_function	nucleus	-0.921231	0	-0.80682
YLR281C		unknown	biological_process	molecular_function	mitochondrion	-0.81157	-0.837966	-0.728633
YLR294C		unknown	Biological_Process	Molecular_Function	celular_component	-0.90452	-0.948693	0
YLR311C		unknown	Biological_Process	Molecular_Function	celular_component	0	0	-0.46034
YLR317W		unknown	Biological_Process	Molecular_Function	celular_component	0	0	-0.572719
YLR327C	TMA10	unknown; similar to Stf2p	biological_process	molecular_function	cytoplasm*	0	-2.08052	-1.60669
YLR339C		unknown	Biological_Process	Molecular_Function	celular_component	0	0	-0.791345
YLR346C		unknown	biological_process	molecular_function	mitochondrion	-2.05692	-1.88062	-0.905671
YLR391W		secretory stress response	Biological_Process	Molecular_Function	celular_component	-1.03084	-0.835113	0
YLR407W		unknown	biological_process	molecular_function	cellular_component	-0.794168	0	-0.775844
YLR414C		unknown	biological_process	molecular_function	cytoplasm*	0	-1.31467	0
YLR437C		unknown	biological_process	molecular_function	cytoplasm	-1.62681	-1.15098	-0.938245
YLR444C		unknown	Biological_Process	Molecular_Function	celular_component	-0.767728	0	-0.955818
YLR454W	FMP27	unknown	biological_process	molecular_function	mitochondrion	0	0	-1.05322
YLR456W		unknown	biological_process	molecular_function	cellular_component	-0.764311	0	-0.917452
YLR458W		unknown	Biological_Process	Molecular_Function	celular_component	0	0	-0.919733
YLR461W	PAU4	unknown; seripauperin family	biological_process	molecular_function	cellular_component	-1.19331	-1.45986	-0.668983
YLR462W		unknown	biological_process	molecular_function	cellular_component	-1.08738	0	0
YLR463C		unknown; similar to other subtelomerically-coded proteins	Biological_Process	Molecular_Function	celular_component	-0.986834	0	-0.634723
YLR465C		unknown	Biological_Process	Molecular_Function	celular_component	0	0	-0.974144
YML002W		unknown	biological_process	molecular_function	cellular_component	0	0	-0.479204
YML010W-A		unknown	Biological_Process	Molecular_Function	celular_component	-0.804381	0	0
YML018C		unknown	biological_process	molecular_function	vacuolar membrane (sensu Fungi)	-0.727534	0	0
YML030W		unknown	biological_process	molecular_function	mitochondrion	-0.989647	0	-1.35203
YML032C-A		unknown	Biological_Process	Molecular_Function	celular_component	0	0	-0.957713
YML033W		unknown	Biological_Process	Molecular_Function	celular_component	-1.09031	0	-0.935353
YML039W		unknown	Biological_Process	Molecular_Function	celular_component	0	0	-0.876698
YML040W		unknown	Biological_Process	Molecular_Function	celular_component	-1.16951	-1.11462	0
YML045W		unknown	Biological_Process	Molecular_Function	celular_component	-1.16168	0	0
YML050W		unknown; similar to potato sucrose cleavage protein	biological_process	molecular_function	cellular_component	0	0	-0.484442
YML058C-A		unknown	Biological_Process	Molecular_Function	celular_component	0	0	-0.758086
YML079W		unknown	biological_process	molecular_function	cytoplasm*	-0.818463	0	-0.62864
YML083C		unknown	biological_process	molecular_function	cellular_component	-1.13608	0	-0.681459
YML089C		unknown	Biological_Process	Molecular_Function	celular_component	0	0	-0.738236
YML108W		unknown	biological_process	molecular_function	cytoplasm*	-0.76647	0	-1.07824
YML122C		unknown	Biological_Process	Molecular_Function	celular_component	0	0	-1.17038
YML131W		unknown	biological_process	molecular_function	cytoplasm	-0.995247	-1.17707	-0.667634
YMR002W	MIC17	unknown	biological_process	molecular_function	cytoplasm*	-0.921037	-1.22929	0
YMR031C		unknown	biological_process	molecular_function	cytoplasm*	-0.974022	0	0
YMR031W-A		unknown	Biological_Process	Molecular_Function	celular_component	0	0	-1.01072
YMR040W	YET2	unknown; similar to Ykl065p	biological_process	molecular_function	integral to membrane*	-0.795617	0	-1.54947
YMR045C		unknown	Biological_Process	Molecular_Function	celular_component	0	0	-1.23495
YMR051C		unknown	Biological_Process	Molecular_Function	celular_component	-0.849073	0	-0.999919
YMR057C		unknown	Biological_Process	Molecular_Function	celular_component	0	0	-0.867861
YMR075C-A		unknown	Biological_Process	Molecular_Function	celular_component	0	0	-0.934388
YMR082C		unknown	Biological_Process	Molecular_Function	celular_component	0	0	-1.14007
YMR084W		unknown	biological_process	molecular_function	cellular_component	0	-1.17395	-1.61056
YMR086C-A		unknown	Biological_Process	Molecular_Function	celular_component	-0.745494	0	-0.59145
YMR090W		unknown; similar to malate dehydrogenases	biological_process	molecular_function	cytoplasm	0	-1.1209	-0.585978
YMR102C		unknown	biological_process	molecular_function	cellular_component	-1.23328	-0.996671	0
YMR107W	SPG4	unknown	biological_process	molecular_function	cellular_component	-0.848717	-3.2936	-2.1306
YMR114C		unknown	biological_process	molecular_function	cytoplasm*	0	-1.09674	-0.562619
YMR132C	JLP2	unknown	biological_process	molecular_function	cytoplasm	0	0	-0.682838
YMR148W		unknown	biological_process	molecular_function	integral to membrane	-1.35133	-1.15013	0
YMR157C	FMP39	unknown	biological_process	molecular_function	mitochondrion	-0.717064	0	0
YMR158W-A		unknown	Biological_Process	Molecular_Function	celular_component	0	0	-0.812551
YMR181C		unknown	biological_process	molecular_function	cellular_component	-1.48145	-1.28238	0
YMR195W	ICY1	unknown	biological_process	molecular_function	vacuolar membrane (sensu Fungi)	-2.08496	-2.18481	0
YMR196W		unknown	biological_process	molecular_function	cytoplasm	-0.718997	0	0
YMR233W		unknown; similar to Bud7p	biological_process	molecular_function	cytoplasm*	0	0	-0.599268
YMR244C-A		unknown	biological_process	molecular_function	cytoplasm*	-0.97373	0	0
YMR252C		unknown	biological_process	molecular_function	mitochondrion	-1.16643	0	0
YMR259C		unknown	biological_process	molecular_function	cytoplasm	0	0	-0.496416
YMR295C		unknown	biological_process	molecular_function	ribosome*	-1.64742	-1.83185	0
YMR304C-A		unknown	Biological_Process	Molecular_Function	celular_component	-0.829735	0	0
YMR325W	PAU19	unknown	biological_process	molecular_function	cellular_component	-1.08264	-1.07535	0
YNL010W		unknown	biological_process	molecular_function	cytoplasm*	-1.03477	-0.956613	0
YNL035C		unknown	biological_process	molecular_function	nucleus	0	0	-0.754296
YNL100W		unknown	biological_process	molecular_function	mitochondrion	-0.975253	-1.44149	0
YNL155W		unknown	biological_process	molecular_function	cytoplasm*	-1.43802	-2.1676	-0.705504
YNL176C		unknown	biological_process	molecular_function	vacuole (sensu Fungi)	-0.962862	0	0
YNL196C		unknown	biological_process	molecular_function	cellular_component	0	0	-0.611008
YNL200C		unknown	biological_process	molecular_function	cytoplasm*	-0.875453	0	0
YNL208W		unknown	biological_process	molecular_function	mitochondrion*	-1.85534	-1.89357	0
YNL215W	IES2	unknown	biological_process	molecular_function	nucleus	-1.09476	-1.04011	-0.813696
YNL224C	SQS1	unknown	biological_process	molecular_function	cytoplasm*	0	-0.822263	0
YNL226W		unknown	Biological_Process	Molecular_Function	celular_component	0	0	-0.5671
YNL235C		unknown	Biological_Process	Molecular_Function	celular_component	0	0	-1.10031
YNL254C		unknown	biological_process	molecular_function	cytoplasm*	0	0	-0.578352
YNL303W		unknown	Biological_Process	Molecular_Function	celular_component	0	0	-0.602041
YNL305C		unknown; similar to Aspergillus nidulans negative-acting	biological_process	molecular_function	vacuole (sensu Fungi)	-1.19699	0	0
YNL319W		unknown	Biological_Process	Molecular_Function	celular_component	0	0	-1.08992
YNL320W		unknown; similar to S. pombe bem1/bud5 suppressor (Bem46+)	biological_process	molecular_function	cellular_component*	-0.811407	0	-0.84524
YNL321W		unknown; calcium permease family	biological_process	molecular_function	cellular_component	-0.709218	0	0
YNL324W		unknown	Biological_Process	Molecular_Function	celular_component	0	0	-0.931086
YNL335W	DDI3	unknown; similar to Myrothecium verrucaria cyanamide hydratase	biological_process	molecular_function	cellular_component	0	0	-0.764588
YNR005C		unknown	Biological_Process	Molecular_Function	celular_component	0	0	-0.605106
YNR014W		unknown	biological_process	molecular_function	cytoplasm	-1.52356	0	0
YNR018W		unknown	biological_process	molecular_function	mitochondrion	-1.22896	-1.15374	0
YNR024W		unknown	biological_process	molecular_function	nucleus*	-0.769074	0	0
YNR061C		unknown	biological_process	molecular_function	vacuole (sensu Fungi)	-0.844564	0	0
YNR071C		unknown; similar to UDPglucose 4-epimerase	biological_process	molecular_function	cellular_component	0	0	-0.569321
YNR077C		unknown	Biological_Process	Molecular_Function	celular_component	-0.774917	0	0
YOL014W		unknown	biological_process	molecular_function	cellular_component	0	0	-0.512834
YOL036W		unknown	biological_process	molecular_function	cellular_component	-0.713369	0	0
YOL046C		unknown	Biological_Process	Molecular_Function	celular_component	-0.753437	0	-1.0322
YOL053C-A	DDR2	DNA damage responsive	Biological_Process	Molecular_Function	celular_component	-1.54774	-2.71338	-1.85119
YOL092W		unknown	biological_process	molecular_function	cytoplasm*	-1.02783	-0.907242	0
YOL106W		unknown	Biological_Process	Molecular_Function	celular_component	-0.915647	0	-1.16921
YOL157C		putative alpha-glucosidase	biological_process	molecular_function	cellular_component	-3.03815	-1.24852	0
YOL159C		unknown; similar to Ovis aries melatonin receptor	biological_process	molecular_function	soluble fraction	-1.86465	-1.47285	-0.899841
YOR006C		unknown	biological_process	molecular_function	cytoplasm*	-0.76122	0	0
YOR009W	TIR4	unknown; similar to PAU1 family	biological_process	molecular_function	chitin- and beta-glucan-containing cell wall	-0.779139	-0.951733	0
YOR052C		unknown	biological_process	molecular_function	nucleus	-1.15154	-0.969748	0
YOR121C		unknown	Biological_Process	Molecular_Function	celular_component	0	0	-0.603016
YOR152C		unknown	biological_process	molecular_function	membrane fraction	-1.4036	-1.33805	-0.543581
YOR203W		unknown	Biological_Process	Molecular_Function	celular_component	-0.912099	-0.846802	0
YOR215C		unknown	biological_process	molecular_function	mitochondrion	0	-0.987291	0
YOR268C		unknown	biological_process	molecular_function	cellular_component	0	0	-0.533715
YOR285W		unknown; similar to Drosophila melanogaster heat shock	biological_process	molecular_function	mitochondrion*	-0.734933	0	0
YOR291W		unknown; similar to cation translocating ATPases	biological_process	molecular_function	membrane	0	0	-0.832848
YOR296W		unknown; may be involved in bud site selection (YPD)	biological_process	molecular_function	cytoplasm	0	0	-0.560258
YOR309C		unknown	Biological_Process	Molecular_Function	celular_component	0	-1.01758	0
YOR318C		unknown	Biological_Process	Molecular_Function	celular_component	0	0	-0.861027
YOR376W		unknown; similar to Na+/K+-exchanging ATPases	Biological_Process	Molecular_Function	celular_component	0	0	-0.55443
YPL054W	LEE1	unknown	biological_process	molecular_function	cellular_component	0	0	-0.663693
YPL064C	CWC27	unknown	biological_process	molecular_function	spliceosome	0	0	-0.662895
YPL071C		unknown	biological_process	molecular_function	cytoplasm*	-0.889093	-0.900641	-0.62394
YPL073C		unknown	Biological_Process	Molecular_Function	celular_component	0	0	-0.953745
YPL077C		unknown; similar to Ybr197p	biological_process	molecular_function	cellular_component	0	0	-0.559834
YPL102C		unknown	Biological_Process	Molecular_Function	celular_component	0	0	-0.611893
YPL107W		unknown	biological_process	molecular_function	mitochondrion	-0.951221	-1.19897	-0.8667
YPL114W		unknown	Biological_Process	Molecular_Function	celular_component	0	0	-0.714872
YPL162C		unknown	biological_process	molecular_function	vacuolar membrane (sensu Fungi)	-1.1168	0	0
YPL225W		unknown	biological_process	molecular_function	cytoplasm*	0	-0.800192	0
YPL229W		unknown	biological_process	molecular_function	cytoplasm	-1.03437	-1.01065	-0.808662
YPL245W		unknown	biological_process	molecular_function	cytoplasm*	0	0	-0.616348
YPL246C	RBD2	unknown	biological_process	molecular_function	Golgi apparatus*	-0.910177	0	0
YPL260W		unknown	biological_process	molecular_function	cytoplasm*	-1.2263	-1.14839	-0.958038
YPL261C		unknown	Biological_Process	Molecular_Function	celular_component	0	0	-0.805143
YPL264C		major facilitator superfamily	biological_process	molecular_function	integral to membrane	-0.868152	0	-1.14435
YPL277C		unknown	biological_process	molecular_function	membrane fraction	0	0	-0.4318
YPR022C		unknown	biological_process	molecular_function	cytoplasm*	0	0	-0.90821
YPR031W	NTO1	unknown; similar to human zinc finger protein PIR	biological_process	molecular_function	cytoplasm*	0	0	-0.765312
YPR044C		unknown	Biological_Process	Molecular_Function	celular_component	-0.72372	0	-0.946191
YPR059C		unknown	Biological_Process	Molecular_Function	celular_component	0	0	-0.684982
YPR061C	JID1	unknown; similar to E. coli DnaJ and other DnaJ-like	biological_process	molecular_function	mitochondrion	0	0	-0.911401
YPR063C		unknown	biological_process	molecular_function	endoplasmic reticulum	-1.20213	-1.03678	-0.965952
YPR071W		unknown; similar to Yil029p (GB	biological_process	molecular_function	integral to membrane	0	0	-1.01815
YPR077C		unknown	Biological_Process	Molecular_Function	celular_component	0	0	-0.852789
YPR091C		unknown	biological_process	molecular_function	endoplasmic reticulum*	0	0	-0.669292
YPR116W		unknown	biological_process	molecular_function	mitochondrion	-1.3769	-1.20437	-1.18946
YPR117W		unknown	biological_process	molecular_function	cellular_component	0	0	-0.779167
YPR123C		unknown	Biological_Process	Molecular_Function	celular_component	0	0	-0.837439
YPR127W		unknown; similar to auxin-induced protein PIR	biological_process	molecular_function	cytoplasm*	-0.868573	-1.15349	0
YPR152C	URN1	unknown; similar to Ykl012p	biological_process	molecular_function	nucleus	0	0	-0.626032
YAL008W	FUN14	unknown	biological_process	molecular_function	mitochondrion*	0.98313	0	0
YAL018C		unknown	biological_process	molecular_function	cellular_component	1.01138	1.15275	0
YAL058C-A		unknown	Biological_Process	Molecular_Function	celular_component	0	1.50744	0
YAL066W		unknown	Biological_Process	Molecular_Function	celular_component	1.30786	1.81745	0
YAL069W		unknown	Biological_Process	Molecular_Function	celular_component	1.25122	1.44354	0
YAR053W		unknown	Biological_Process	Molecular_Function	celular_component	0.904884	0	0
YBL060W		unknown	biological_process	molecular_function	cytoplasm*	0.889186	0.920763	0
YBL086C		unknown	biological_process	molecular_function	cellular_component	0.928601	0	0.873772
YBL109W		unknown	Biological_Process	Molecular_Function	celular_component	0	1.27723	0.587634
YBL111C		unknown	biological_process	molecular_function	cellular_component	0	0	0.714128
YBR062C		unknown	biological_process	molecular_function	cellular_component	0.905033	0	0
YBR064W		unknown	Biological_Process	Molecular_Function	celular_component	1.37697	1.65395	0
YBR089W		unknown	Biological_Process	Molecular_Function	celular_component	0	0	0.461663
YBR206W		unknown	Biological_Process	Molecular_Function	celular_component	0	0.984442	0
YBR209W		unknown	Biological_Process	Molecular_Function	celular_component	0	1.01008	0
YCL022C		unknown	Biological_Process	Molecular_Function	celular_component	0	0.721803	0
YCL046W		unknown	Biological_Process	Molecular_Function	celular_component	0	1.03588	0
YCR064C		unknown	Biological_Process	Molecular_Function	celular_component	0.965473	0	0
YCR103C		unknown	Biological_Process	Molecular_Function	celular_component	1.69638	2.07799	0
YCR104W	PAU3	unknown; similar to bovine alcohol dehydrogenase	biological_process	molecular_function	cellular_component	0.983512	0	0.693797
YCRX01W		1	Biological_Process	Molecular_Function	celular_component	0	1.08261	0
YCRX03C		10	Biological_Process	Molecular_Function	celular_component	1.17537	1.56164	0
YCRX04W		1	Biological_Process	Molecular_Function	celular_component	0.773138	0	0.62779
YCRX05W		10	Biological_Process	Molecular_Function	celular_component	0.941256	1.1856	1.11039
YCRX07W		10	Biological_Process	Molecular_Function	celular_component	0	0.988657	0
YCRX09C		1	Biological_Process	Molecular_Function	celular_component	0	1.01272	0
YCRX12W		10	Biological_Process	Molecular_Function	celular_component	0	0	0.615983
YCRX19W		1	Biological_Process	Molecular_Function	celular_component	0	0.852858	0
YDL009C		unknown	Biological_Process	Molecular_Function	celular_component	0	0	0.545568
YDL027C		unknown	biological_process	molecular_function	mitochondrion	0	0	0.914829
YDL037C	BSC1	similar to glucan 1,4-alpha-glucosidase	biological_process	molecular_function	cellular_component	0	-0.894424	0.519869
YDL070W	BDF2	unknown; similar to mammalian glycogen	biological_process	molecular_function	nucleus	0	0.770145	0
YDL089W		unknown	biological_process	molecular_function	cellular_component	0	0	0.582901
YDL091C	UBX3	unknown	biological_process	molecular_function	cytoplasm	0	0	0.605849
YDL129W		unknown	biological_process	molecular_function	cytoplasm*	0	0.88434	0
YDL134C-A		YDL133C-A	Biological_Process	Molecular_Function	celular_component	0	0	0.741306
YDL139C	SCM3	unknown	biological_process	molecular_function	cytoplasm*	0	0.954099	0
YDL146W	LDB17	unknown	biological_process	molecular_function	cytoplasm*	0.771808	0.866754	0
YDL151C		unknown	Biological_Process	Molecular_Function	celular_component	0.87068	1.29405	0
YDL176W		unknown	biological_process	molecular_function	cellular_component	0	0	0.450438
YDL211C		unknown	biological_process	molecular_function	vacuole (sensu Fungi)	1.26759	1.33585	0
YDL218W		unknown	biological_process	molecular_function	cytoplasm	1.38069	1.07375	0
YDL233W		unknown	biological_process	molecular_function	cytoplasm*	0	0	0.478059
YDL242W		unknown	Biological_Process	Molecular_Function	celular_component	1.05276	1.24747	0
YDR010C		unknown	Biological_Process	Molecular_Function	celular_component	0	0.977819	0.44853
YDR015C		unknown	Biological_Process	Molecular_Function	celular_component	1.1305	1.34041	0
YDR024W		unknown	Biological_Process	Molecular_Function	celular_component	0.948761	1.77684	0
YDR029W		unknown	Biological_Process	Molecular_Function	celular_component	0.867305	1.02993	0
YDR033W	MRH1	similar to Yro2p	biological_process	molecular_function	mitochondrion*	0	0	1.08848
YDR042C		unknown	biological_process	molecular_function	cellular_component	0	0.790035	0
YDR048C		unknown	Biological_Process	Molecular_Function	celular_component	0	0.973278	0
YDR049W		unknown	biological_process	molecular_function	cytoplasm*	0	1.18896	0
YDR051C		unknown	biological_process	molecular_function	cytoplasm*	0.817647	0	0
YDR090C		unknown; similar to Yro2p	biological_process	molecular_function	integral to membrane	0	0	1.01953
YDR107C		unknown; similar to Emp70p	biological_process	molecular_function	membrane fraction	0.959914	0.990134	0
YDR119W		unknown; similar to human cystic fibrosis	biological_process	molecular_function	vacuolar membrane (sensu Fungi)	0	0.884807	0.903426
YDR124W		unknown	biological_process	molecular_function	cellular_component	1.46083	1.8384	0.719589
YDR132C		unknown	biological_process	molecular_function	cytoplasm*	1.0655	1.34062	0.681935
YDR136C		unknown	Biological_Process	Molecular_Function	celular_component	0.784598	0.971743	0
YDR169C	STB3	binds Sin3p	biological_process	molecular_function	cytoplasm	0	0	0.640692
YDR186C		unknown	biological_process	molecular_function	cytoplasm*	0	0.90371	0
YDR193W		unknown	Biological_Process	Molecular_Function	celular_component	0.750786	0	0
YDR203W		unknown	Biological_Process	Molecular_Function	celular_component	0	0	0.606296
YDR215C		unknown	Biological_Process	Molecular_Function	celular_component	0	0	0.604832
YDR220C		unknown	Biological_Process	Molecular_Function	celular_component	0	0.746519	0
YDR241W		unknown	Biological_Process	Molecular_Function	celular_component	0	0	0.513544
YDR257C	SET7	(putative) transcriptional regulator	biological_process	molecular_function	nucleus	0	0	0.633376
YDR266C		unknown	biological_process	molecular_function	cytoplasm*	0	0	0.585902
YDR271C		unknown	Biological_Process	Molecular_Function	celular_component	0	0	0.561241
YDR307W		unknown; similar to Pmt1p	biological_process	molecular_function	endoplasmic reticulum	0	0	0.53078
YDR336W		unknown	biological_process	molecular_function	cellular_component	0.91512	0.932528	0
YDR338C		unknown	biological_process	molecular_function	cellular_component	0.770558	0	0
YDR352W		unknown	biological_process	molecular_function	vacuolar membrane (sensu Fungi)	0	0.975879	1.00456
YDR367W		unknown	biological_process	molecular_function	cytoplasm*	0	0	0.855061
YDR396W		unknown	Biological_Process	Molecular_Function	celular_component	1.27992	1.36773	0
YDR401W		unknown	Biological_Process	Molecular_Function	celular_component	0.978087	0	0
YDR413C		unknown	Biological_Process	Molecular_Function	celular_component	0	1.18448	0
YDR442W		unknown	Biological_Process	Molecular_Function	celular_component	1.09065	1.21782	0
YDR455C		unknown	Biological_Process	Molecular_Function	celular_component	0	1.1789	0
YDR506C		unknown; similar to Fet5p	biological_process	molecular_function	cellular_component	0.893792	1.21656	0
YDR520C		unknown; similar to glycosyl hydrolase, contains a	biological_process	molecular_function	cytoplasm*	0	0.996847	0
YDR543C		unknown; similar to other subtelomerically-encoded proteins	Biological_Process	Molecular_Function	celular_component	0	0	0.722329
YEL010W		unknown	Biological_Process	Molecular_Function	celular_component	0.968242	0	0
YEL070W	DSF1	unknown; similar to E. coli D-mannonate oxidoreductase	biological_process	molecular_function	cellular_component	1.16712	0.92934	0.851596
YEL076W-C		unknown	Biological_Process	Molecular_Function	celular_component	0	0	0.980594
YER066C-A		unknown	Biological_Process	Molecular_Function	celular_component	0	1.1409	0
YER152C		unknown	biological_process	molecular_function	cytoplasm*	0	0	0.539032
YFL006W		unknown	Biological_Process	Molecular_Function	celular_component	0	0	0.731483
YFL011W-A		unknown; induced in stationary phase	Biological_Process	Molecular_Function	celular_component	0.801105	0	0
YFL035C-A		mitochondrial RNA polymerase II	Biological_Process	Molecular_Function	celular_component	0	0.839228	0
YFL062W	COS4	unknown; similar to subtelomerically-encoded proteins	biological_process	molecular_function	vacuole (sensu Fungi)	0	0	0.565095
YFL064C		unknown; similar to other subtelomerically-encoded proteins	biological_process	molecular_function	cellular_component	0	0	0.687924
YFR023W	PES4	unknown; suppresses DNA polymerase epsilon mutation	biological_process	molecular_function	cellular_component	0.859365	0	0
YFR032C		unknown	biological_process	molecular_function	cellular_component	0	1.06241	0
YGL060W	YBP2	unknown	biological_process	molecular_function	cytoplasm	0.763172	0	0
YGL082W		unknown	biological_process	molecular_function	cytoplasm*	0	0	0.642305
YGL107C	RMD9	unknown	biological_process	molecular_function	mitochondrion	0	1.01679	0.542187
YGL109W		unknown	Biological_Process	Molecular_Function	celular_component	1.01991	0	0
YGL110C	CUE3	unknown	biological_process	molecular_function	cytoplasm	0	0.855175	0
YGL118C		unknown; similar to Autographa californica late expression	Biological_Process	Molecular_Function	celular_component	0.88508	0.874115	0
YGL138C		unknown	biological_process	molecular_function	cellular_component	0.953381	0.994689	0
YGL165C		unknown	Biological_Process	Molecular_Function	celular_component	0	0.810774	0
YGL218W		unknown	Biological_Process	Molecular_Function	celular_component	0.845593	0	0
YGL221C	NIF3	unknown	biological_process	molecular_function	cytoplasm*	0	0	0.797876
YGL226W		unknown; similar to Neurospora cytochrome-c oxidase	biological_process	molecular_function	mitochondrion	0	0.870769	0
YGL231C		unknown	biological_process	molecular_function	endoplasmic reticulum	0	0	0.613886
YGL262W		unknown	biological_process	molecular_function	cellular_component	1.24791	0	0
YGL263W	COS12	unknown; similar to subtelomerically-encoded proteins	biological_process	molecular_function	cellular_component	1.00113	1.06915	0
YGR015C		unknown	biological_process	molecular_function	mitochondrion	0	0	0.897659
YGR026W		unknown	biological_process	molecular_function	cellular_component	0	0	0.545608
YGR053C		unknown	biological_process	molecular_function	cellular_component	1.0151	0.880815	0
YGR064W		unknown	Biological_Process	Molecular_Function	celular_component	0.965357	0	0
YGR066C		unknown; similar to Vid24p	biological_process	molecular_function	cellular_component	1.55017	1.73874	0
YGR068C		unknown; similar to Rod1p	biological_process	molecular_function	cellular_component	0	0.897241	0
YGR107W		unknown	Biological_Process	Molecular_Function	celular_component	0	0	0.5699
YGR114C		unknown	Biological_Process	Molecular_Function	celular_component	0	0.903216	0
YGR137W		unknown; similar to tomato extensin PIR	Biological_Process	Molecular_Function	celular_component	0	0	0.659321
YGR151C		unknown	Biological_Process	Molecular_Function	celular_component	0	0	0.790514
YGR153W		unknown	biological_process	molecular_function	cellular_component	0	0	0.877308
YGR259C		unknown	Biological_Process	Molecular_Function	celular_component	1.27166	0	0
YGR266W		unknown	biological_process	molecular_function	mitochondrion*	0.901122	0.788341	0
YGR295C	COS6	unknown; similar to other subtelomerically-encoded proteins	biological_process	molecular_function	vacuole (sensu Fungi)	0	0	0.794127
YHL017W		unknown; similar to Ptm1p, member of major	biological_process	molecular_function	clathrin-coated vesicle	0	0.937933	0
YHL037C		unknown	Biological_Process	Molecular_Function	celular_component	1.20788	1.62725	0
YHL049C		unknown; similar to other subtelomerically-encoded proteins	biological_process	molecular_function	cellular_component	0	0	0.986217
YHR032W		major facilitator superfamily	biological_process	molecular_function	cellular_component	0.976361	1.02691	0.691874
YHR033W		unknown; similar to Pro1p	biological_process	molecular_function	cytoplasm	0	0	0.719675
YHR035W		unknown; similar to Sec23p, expressed under	biological_process	molecular_function	cellular_component	1.24393	1.30438	0
YHR095W		unknown	Biological_Process	Molecular_Function	celular_component	0	1.05532	0
YHR127W		suppresses SEC4 dominant negative mutant	biological_process	molecular_function	nucleus	0	0.861614	0
YHR130C		unknown	Biological_Process	Molecular_Function	celular_component	0	0.892899	0
YHR177W		unknown	biological_process	molecular_function	cellular_component	0.871013	1.01852	0
YHR180W		unknown	Biological_Process	Molecular_Function	celular_component	0.834496	0.893241	0
YHR182W		unknown	biological_process	molecular_function	cytoplasm	0.823875	1.07427	0
YHR207C	SET5	unknown	biological_process	molecular_function	cytoplasm*	0	0	0.691699
YHR214W		unknown	biological_process	molecular_function	cellular_component	0	0.908846	0
YHR214W-A		unknown	Biological_Process	Molecular_Function	celular_component	0	0.876581	0
YHR218W		unknown; similar to other subtelomerically-encoded proteins	biological_process	molecular_function	cellular_component	0	0.963087	0
YHR219W		unknown; similar to other subtelomerically-encoded proteins	biological_process	molecular_function	cellular_component	0	0	0.776981
YIL089W		unknown	biological_process	molecular_function	cellular_component	1.24205	1.3133	0
YIL108W		unknown	biological_process	molecular_function	cytoplasm	0	0	0.812108
YIL165C		unknown; similar to nitrilases, putative pseudogene	biological_process	molecular_function	cellular_component	0.87387	0.803455	0
YIR007W		unknown; similar to endoglucanase	biological_process	molecular_function	cytoplasm	0.794725	1.00507	0
YIR043C		unknown	biological_process	molecular_function	cellular_component	0	0	0.864955
YJL022W		unknown	Biological_Process	Molecular_Function	celular_component	0	0.847584	0
YJL046W		unknown; similar to lipoate-protein ligase A	biological_process	molecular_function	cellular_component	0	0	0.414421
YJL051W	IRC8	unknown	biological_process	molecular_function	bud	0.952952	0	0
YJL075C		unknown	Biological_Process	Molecular_Function	celular_component	0	1.0841	0
YJL079C	PRY1	unknown; similar to plant PR-pathogen related proteins	biological_process	molecular_function	endoplasmic reticulum*	0	0	1.01127
YJL086C		unknown	Biological_Process	Molecular_Function	celular_component	0.943255	1.44285	0
YJL120W		unknown	Biological_Process	Molecular_Function	celular_component	0	0.879031	0.496128
YJL132W		unknown; similar to phospholipase D	biological_process	molecular_function	membrane fraction	1.08241	1.21466	0.564131
YJL160C		unknown; similar to members of the Pir1p/Hsp150p/Pir3p	biological_process	molecular_function	cellular_component	1.06081	2.02507	0
YJL161W	FMP33	unknown	biological_process	molecular_function	mitochondrion	0.979034	1.06491	0
YJL171C		unknown	biological_process	molecular_function	mitochondrion*	0	0	1.23459
YJL175W		unknown	Biological_Process	Molecular_Function	celular_component	0	0.859677	0
YJR030C		unknown	biological_process	molecular_function	cellular_component	1.2812	1.36541	0
YJR054W		unknown	biological_process	molecular_function	vacuole (sensu Fungi)	0	0.757751	0
YJR056C		unknown	biological_process	molecular_function	cytoplasm*	0	1.6946	0
YJR061W		unknown	biological_process	molecular_function	cellular_component	0	0	0.685963
YJR098C		unknown	biological_process	molecular_function	cytoplasm*	0.930114	0.960265	0
YJR119C	JHD2	unknown; similar to human retinoblastoma binding protein 2	biological_process	molecular_function	cytoplasm*	1.12589	1.06299	0.603827
YKL027W		unknown; similar to E. coli molybdopterin-converting factor	biological_process	molecular_function	mitochondrion*	0	0.828276	0
YKL033W		unknown	biological_process	molecular_function	cytoplasm*	0	0.871574	0
YKL072W	STB6	binds Sin3p	biological_process	molecular_function	cellular_component	0	0.918669	0
YKL107W		unknown	biological_process	molecular_function	cellular_component	0	0.86441	0
YKL115C		unknown	Biological_Process	Molecular_Function	celular_component	0	0	0.634511
YKL133C		unknown	biological_process	molecular_function	cellular_component	1.011	0	0.823861
YKL207W		unknown	biological_process	molecular_function	cellular_component	0	0	0.563053
YKR013W	PRY2	unknown; similar to plant PR-pathogen related proteins	biological_process	molecular_function	vacuole (sensu Fungi)*	0	0	0.71928
YKR023W		unknown	biological_process	molecular_function	cytoplasm*	0	0	0.961601
YKR043C		unknown	biological_process	molecular_function	cytoplasm*	0	0	0.626505
YLR040C		unknown	biological_process	molecular_function	chitin- and beta-glucan-containing cell wall	0	0	0.768348
YLR049C		unknown	biological_process	molecular_function	cellular_component	0.990553	1.33209	0
YLR057W		unknown	biological_process	molecular_function	cellular_component	0	0	0.506058
YLR137W		unknown	biological_process	molecular_function	cellular_component	0	1.23638	0
YLR143W		unknown; similar to Mmd1p	biological_process	molecular_function	cytoplasm	0.88083	1.00749	0
YLR173W		unknown	biological_process	molecular_function	cellular_component	0.819817	0.767076	0
YLR179C		unknown; similar to Cdc25p-dependent nutrient- and	biological_process	molecular_function	cytoplasm*	0	0	1.08922
YLR187W	SKG3	unknown	biological_process	molecular_function	cytoplasm*	0	0	0.441737
YLR302C		unknown	Biological_Process	Molecular_Function	celular_component	0	1.08561	0
YLR326W		unknown	biological_process	molecular_function	cellular_component	0	0	0.871284
YLR338W		unknown	Biological_Process	Molecular_Function	celular_component	0	1.14679	0
YLR352W		unknown	biological_process	molecular_function	cellular_component	0	0.95546	0
YLR375W	STP3	unknown	biological_process	molecular_function	nucleus	0	0	0.774039
YMR144W		unknown	biological_process	molecular_function	nucleus	0	1.02085	0
YMR193C-A		unknown	Biological_Process	Molecular_Function	celular_component	0	0	0.627213
YMR315W		unknown	biological_process	molecular_function	cytoplasm*	0	0	0.596399
YMR317W		unknown	biological_process	molecular_function	cellular_component	1.43203	0	1.04997
YNL018C		unknown; similar to Drosophila melanogaster	biological_process	molecular_function	cellular_component	0	1.01877	0
YNL056W	OCA2	unknown	biological_process	molecular_function	cytoplasm	0	0	0.600009
YNL058C		unknown	biological_process	molecular_function	vacuole (sensu Fungi)	0	0	0.915668
YNL095C		unknown; similar to Ecm3p	biological_process	molecular_function	integral to membrane	0	0	0.55155
YNL171C		unknown	Biological_Process	Molecular_Function	celular_component	0.75487	0	0
YNL336W	COS1	unknown; similar to subtelomerically-encoded proteins such	biological_process	molecular_function	vacuole (sensu Fungi)	0	0	0.508208
YNL337W		unknown	Biological_Process	Molecular_Function	celular_component	0	1.0887	0
YNR066C		unknown; similar to Pep1p	biological_process	molecular_function	membrane fraction	0.826585	0.80758	0.726065
YOL022C		unknown	biological_process	molecular_function	cytoplasm	0	0	0.961766
YOL047C		unknown	biological_process	molecular_function	cytoplasm	0	1.02487	0
YOR041C		unknown	Biological_Process	Molecular_Function	celular_component	0	0.907168	0
YOR104W	PIN2	unknown	biological_process	molecular_function	cellular_component	0	0	0.528318
YOR105W		unknown	Biological_Process	Molecular_Function	celular_component	0	0	0.489558
YOR139C		unknown	Biological_Process	Molecular_Function	celular_component	0	1.13762	0
YOR166C	SWT1	unknown	biological_process	molecular_function	cellular_component	0.911865	0	0
YOR235W		U3 snRNA	Biological_Process	Molecular_Function	celular_component	0	0.965587	0
YOR238W		unknown	biological_process	molecular_function	cytoplasm	0	0	0.59678
YOR240W		unknown	Biological_Process	Molecular_Function	celular_component	0	0	0.74854
YOR248W		unknown	Biological_Process	Molecular_Function	celular_component	0	0	1.072
YOR283W		unknown; similar to phosphoglycerate mutases	biological_process	molecular_function	cytoplasm*	0	0	0.543758
YOR350C	MNE1	unknown; similar to Lucilia illustris mitochondria cytochrome oxidase	biological_process	molecular_function	mitochondrion	0	0	0.528878
YOR387C		unknown	biological_process	molecular_function	soluble fraction	0.91357	1.14806	0
YPR158W		unknown	biological_process	molecular_function	cellular_component	0	0	0.864778
YPR174C		unknown; similar to C. elegans nuclear lamin	biological_process	molecular_function	nuclear envelope*	0	0	0.884451
YPR202W		unknown; similar to other subtelomerically-encoded proteins	biological_process	molecular_function	cellular_component	0	0	0.869269
YDR441C	APT2	adenine phosphoribosyltransferase	biological_process	molecular_function*	cytoplasm	0	0	0.732321
YKR049C	FMP46	unknown	biological_process	oxidoreductase activity	mitochondrion	-1.25023	-1.22912	0
YGL157W		unknown; similar to tomato dihydroflavonol 4-reductase	biological_process	oxidoreductase activity*	cytoplasm*	-1.0779	0	0
YNL181W		unknown	biological_process	oxidoreductase activity*	endoplasmic reticulum*	0	0	0.857374
YDR304C	CPR5	peptidyl-prolyl cis-trans isomerase	biological_process	peptidyl-prolyl cis-trans isomerase activity	cytoplasm*	0	0	0.653541
YPL281C	ERR2	unknown; similar to enolase	biological_process	phosphopyruvate hydratase activity	cellular_component	0.766037	0	0
YNL217W		unknown	biological_process	phosphoric monoester hydrolase activity	vacuole (sensu Fungi)	-0.932284	0	0
YHR156C	LIN1	unknown	biological_process	protein binding	nucleus*	0	0.927195	0
YMR291W		unknown	biological_process	protein kinase activity	cytoplasm*	-1.0024	-1.01363	0
YBR028C		unknown; similar to Ypk2p/Ykr2p and	biological_process	protein kinase activity	cytoplasm	0.938605	1.13074	0
YDL025C		putative protein kinase	biological_process	protein kinase activity	cellular_component	0	0	0.641315
YGL059W		unknown; similar to Rat branched-chain alpha-ketoacid	biological_process	protein kinase activity	mitochondrion	0.873848	1.10989	0
YDL248W	COS7	unknown; similar to other subtelomerically-encoded	biological_process	receptor activity	mitochondrion	0	0	1.05154
YDR117C	TMA64	unknown	biological_process	RNA binding	ribosome	1.2013	1.33581	1.0258
YDR316W	OMS1	unknown	biological_process	S-adenosylmethionine-dependent methyltransferase activity	mitochondrion*	0	0	-0.613275
YHR209W	CRG1	unknown; similar to Yer175p	biological_process	S-adenosylmethionine-dependent methyltransferase activity	cellular_component	0	0	0.634761
YCR045C		unknown; similar to protease B (Prb1p) and subtilisin family	biological_process	serine-type peptidase activity	cellular_component	0	0	-0.748179
YER175C	TMT1	unknown; similar to Yhr209p	biological_process	trans-aconitate 3-methyltransferase activity	cytosol	0	0	0.486402
YDR111C	ALT2	unknown; similar to alanine aminotransferase (GB	biological_process	transaminase activity	cytoplasm*	1.04452	1.6084	0
YNL023C	FAP1	FKBP12-binding protein	biological_process	transcription factor activity	cellular_component	0	0	-0.518467
YLL054C		unknown; similar to transcription factors, has Zn[2]-Cys[6]	biological_process	transcriptional activator activity	plasma membrane	0	0.855648	0
YBR227C	MCX1	unknown; similar to E. coli ATP-binding protein clpX	biological_process	unfolded protein binding*	mitochondrion*	0	0	-0.475119
YDR533C	HSP31	unknown	biological_process	unfolded protein binding*	soluble fraction	0	-1.04299	0
YIL029C		unknown	biological_process*	molecular_function	cellular_component	0	0	-0.474553
YLR455W		unknown	biological_process*	molecular_function	nucleus	0	0	-1.23422
YNL046W		unknown	biological_process*	molecular_function	endoplasmic reticulum	0	0	-0.473157
YBR094W	PBY1	unknown; similar to Mec1p and porcine tubulin-tyrosine	biological_process*	molecular_function	cytoplasm*	0.919476	0	0
YBR162C	TOS1	unknown; similar to Aga1p	biological_process*	molecular_function	chitin- and beta-glucan-containing cell wall*	0	0	0.745556
YLR387C	REH1	unknown	biological_process*	molecular_function	cytoplasm	0	0	0.63619
YIL170W	HXT12	hexose permease	biological_process*	molecular_function*	cellular_component	-2.78064	0	0
YIL171W		hexose permease	biological_process*	molecular_function*	cellular_component	-2.04636	0	-0.778959
YNR057C	BIO4	dethiobiotin synthetase	biotin biosynthetic process	dethiobiotin synthase activity	cytoplasm	-1.22537	-1.53057	0
YGR065C	VHT1	unknown; allantoate permease family	biotin transport	biotin transporter activity	plasma membrane	0	0	0.563055
YJR148W	BAT2	transaminase	branched chain family amino acid biosynthetic process*	branched-chain-amino-acid transaminase activity	cytoplasm*	0	-1.11609	0
YFL023W	BUD27	unknown	bud site selection	molecular_function	cytoplasm	0	0	-0.431566
YNR027W	BUD17	unknown	bud site selection	molecular_function	cytoplasm*	0	-0.836867	-0.560725
YGR041W	BUD9	unknown	bud site selection	molecular_function	bud neck	1.22052	1.2182	0.757601
YIL140W	AXL2	unknown; plasma membrane protein	bud site selection*	molecular_function	bud neck*	1.27297	1.27384	0
YKR048C	NAP1	nucleosome assembly protein	budding cell bud growth*	histone binding	cytoplasm*	-1.06661	-0.965595	0
YDL128W	VCX1	vacuolar H+/Ca(2+) exchanger	calcium ion homeostasis*	calcium ion transporter activity	vacuole (sensu Fungi)	0	0	0.798654
YGL006W	PMC1	vacuolar Ca(2+)-ATPase	calcium ion homeostasis*	calcium-transporting ATPase activity	vacuolar membrane (sensu Fungi)	-0.818562	-0.874797	0
YGR217W	CCH1	(putative) Ca(2+) channel protein	calcium ion transport	calcium channel activity*	plasma membrane	0	0	-0.564452
YKL159C	RCN1	unknown	calcium-mediated signaling	calcium-dependent protein serine/threonine phosphatase regulator activity	calcineurin complex	0	0	-0.90557
YGL248W	PDE1	3',5'-cyclic-nucleotide phosphodiesterase	cAMP-mediated signaling	3',5'-cyclic-AMP phosphodiesterase activity	cellular_component	0	0	0.947218
YMR099C		unknown	carbohydrate metabolic process	glucose-6-phosphate 1-epimerase activity	cytoplasm*	-1.04841	-1.18745	0
YJR160C	MPH3	unknown; similar to maltose permeases (maltose/H+	carbohydrate transport	carbohydrate transporter activity*	plasma membrane	0	0	-0.607155
YDL247W	MPH2	unknown; similar to maltose permeases including Yjr160p,	carbohydrate transport	carbohydrate transporter activity*	plasma membrane	0.927392	0.955819	0
YCR024C-A	PMP1	regulates plasma membrane H+-ATPase	cation transport	enzyme regulator activity	plasma membrane*	-1.69311	-1.58017	0
YDR276C	PMP3	unknown	cation transport	molecular_function	plasma membrane	-1.33371	-1.23701	-1.12558
YDL127W	PCL2	G1/S cyclin	cell cycle	cyclin-dependent protein kinase regulator activity	cyclin-dependent protein kinase holoenzyme complex	1.34068	1.45973	0
YHR071W	PCL5	cyclin (Pho85p)	cell cycle	cyclin-dependent protein kinase regulator activity	cyclin-dependent protein kinase holoenzyme complex	0	0	0.568793
YFR008W	FAR7	unknown	cell cycle arrest in response to pheromone	molecular_function	cellular_component	0	0	-0.861339
YMR029C	FAR8	unknown	cell cycle arrest in response to pheromone	molecular_function	cellular_component	0	-0.74708	-0.666527
YNL127W	FAR11	unknown; similar to Fus2p	cell cycle arrest in response to pheromone	molecular_function	cellular_component	0	0.893295	0
YDR141C	DOP1	unknown; similar to Yps1p and E. nidulans dopA	cell morphogenesis	molecular_function	cytoplasm*	-0.891045	0	0
YKL104C	GFA1	chitin biosynthesis	cell wall chitin biosynthetic process	glutamine-fructose-6-phosphate transaminase (isomerizing) activity	cellular_component	0	0	1.00828
YOL155C	HPF1	unknown; similar to S. cerevisiae glucan 1,4-alpha-glucosidase	cell wall organization and biogenesis	glucosidase activity	chitin- and beta-glucan-containing cell wall*	-0.816975	-1.02309	0
YBL001C	ECM15	unknown	cell wall organization and biogenesis	molecular_function	cytoplasm*	0	-1.34487	0
YBL043W	ECM13	unknown	cell wall organization and biogenesis	molecular_function	cellular_component	-0.700997	-0.872091	0
YMR176W	ECM5	unknown	cell wall organization and biogenesis	molecular_function	nucleus	0	-0.882556	-0.882537
YBR076W	ECM8	unknown	cell wall organization and biogenesis	molecular_function	cellular_component	0	0.979682	0
YBR078W	ECM33	unknown	cell wall organization and biogenesis	molecular_function	mitochondrion*	0	0	0.598378
YDR125C	ECM18	unknown	cell wall organization and biogenesis	molecular_function	mitochondrion	0	0.92887	0
YDR351W	SBE2	unknown	cell wall organization and biogenesis	molecular_function	Golgi apparatus	0	0	0.963273
YDR528W	HLR1	unknown	cell wall organization and biogenesis	molecular_function	cytoplasm	0.915145	1.05931	0
YEL040W	UTR2	unknown	cell wall organization and biogenesis	molecular_function	chitin- and beta-glucan-containing cell wall*	0	0.902714	0.661648
YER124C	DSE1	unknown	cell wall organization and biogenesis	molecular_function	bud neck	0.809591	0.796901	0
YGR189C	CRH1	unknown	cell wall organization and biogenesis	molecular_function	chitin- and beta-glucan-containing cell wall*	0	0	1.2739
YKL096W	CWP1	beta-1,6-glucan acceptor	cell wall organization and biogenesis	structural constituent of cell wall	chitin- and beta-glucan-containing cell wall*	0	0	-0.623157
YNL322C	KRE1	beta-1,6-glucan assembly	cell wall organization and biogenesis	structural constituent of cell wall	chitin- and beta-glucan-containing cell wall	-1.16503	-1.11984	-0.768437
YJL158C	CIS3	unknown	cell wall organization and biogenesis	structural constituent of cell wall	endoplasmic reticulum*	0	0	0.848101
YJL159W	HSP150	secreted glycoprotein of HSP family	cell wall organization and biogenesis	structural constituent of cell wall	chitin- and beta-glucan-containing cell wall	0	0	0.900997
YBR067C	TIP1	cell wall mannoprotein	cell wall organization and biogenesis	structural constituent of cell wall*	chitin- and beta-glucan-containing cell wall	0	-1.0953	-0.694452
YLR300W	EXG1	exo-beta-1,3-glucanase	cell wall organization and biogenesis*	glucan 1,3-beta-glucosidase activity	chitin- and beta-glucan-containing cell wall	0	0	0.832174
YPR159W	KRE6	unknown	cell wall organization and biogenesis*	glucosidase activity	integral to membrane*	0	0	0.723674
YHR107C	CDC12	septin	cell wall organization and biogenesis*	GTPase activity*	cytoplasm*	0	0	0.601434
YNL029C	KTR5	putative mannosyltransferase	cell wall organization and biogenesis*	mannosyltransferase activity	Golgi apparatus	0	-1.12217	-0.556292
YHR030C	SLT2	MAP kinase (mitogen-activated protein kinase)	cell wall organization and biogenesis*	MAP kinase activity	cytoplasm*	0	0	0.877669
YHR132C	ECM14	unknown	cell wall organization and biogenesis*	metalloendopeptidase activity	vacuole (sensu Fungi)	0	0	0.647815
YCR032W	BPH1	acetic acid export pump (putative)	cell wall organization and biogenesis*	molecular_function	mitochondrion*	0	0	-1.09989
YLR110C	CCW12	unknown; similar to Flo1p, Fig2p, Flo5p, Yal063p, and	cell wall organization and biogenesis*	molecular_function	chitin- and beta-glucan-containing cell wall	-0.942152	0	0
YMR200W	ROT1	unknown	cell wall organization and biogenesis*	molecular_function	endoplasmic reticulum*	-1.13151	-1.07102	0
YAL059W	ECM1	unknown	cell wall organization and biogenesis*	molecular_function	nucleus*	1.02677	1.47676	0
YCL048W	SPS22	unknown; similar to Ecm33p and Sps2p	cell wall organization and biogenesis*	molecular_function	plasma membrane	0.98183	0.909588	0
YDR055W	PST1	unknown; secreted by regenerating protoplasts	cell wall organization and biogenesis*	molecular_function	plasma membrane*	0	0	1.66709
YDR446W	ECM11	unknown	cell wall organization and biogenesis*	molecular_function	nucleus	1.83891	2.48687	0
YBL007C	SLA1	cortical actin assembly	cell wall organization and biogenesis*	protein binding, bridging*	actin cortical patch	-0.741819	0	0
YLR425W	TUS1	unknown; interacts with Sec1p	cell wall organization and biogenesis*	Rho guanyl-nucleotide exchange factor activity	cellular_component	0	0	-0.693596
YGR059W	SPR3	septin	cell wall organization and biogenesis*	structural constituent of cytoskeleton	prospore membrane*	1.55874	2.09811	0
YNL283C	WSC2	alpha-1,4-glucan-glucosidase	cell wall organization and biogenesis*	transmembrane receptor activity	cytoplasm*	0	0	-0.666541
YLR332W	MID2	unknown; mutant is sensitive to matin pheromone	cell wall organization and biogenesis*	transmembrane receptor activity	integral to plasma membrane	0	0	1.11233
YOL111C	MDY2	unknown; similar to human ubiquitin-like protein GDX	cellular morphogenesis during conjugation with cellular fusion	molecular_function	cytoplasm*	-1.16177	0	0
YDL223C	HBT1	unknown	cellular morphogenesis during conjugation with cellular fusion	molecular_function	mating projection	1.0446	0	0
YMR140W	SIP5	unknown	cellular response to glucose starvation	molecular_function	cytoplasm	-0.899252	-1.01983	0
YMR298W	LIP1	unknown	ceramide biosynthetic process	sphingosine N-acyltransferase activity	endoplasmic reticulum*	0	-1.01658	0
YLR194C		unknown	chitin- and beta-glucan-containing cell wall organization and biogenesis	structural constituent of cell wall	chitin- and beta-glucan-containing cell wall*	0	0	0.864143
YLR121C	YPS3	GPI-anchored aspartic protease	chitin- and beta-glucan-containing cell wall organization and biogenesis*	structural constituent of cell wall*	plasma membrane*	0	0	1.02022
YGL077C	HNM1	choline permease	choline transport	choline transporter activity	plasma membrane	0	0	0.724724
YBL002W	HTB2	histone H2B	chromatin assembly or disassembly	DNA binding	nuclear nucleosome	-1.0583	-1.60791	0
YBR009C	HHF1	histone H4	chromatin assembly or disassembly	DNA binding	nuclear nucleosome	-1.49358	-1.49247	0
YBR010W	HHT1	histone H3	chromatin assembly or disassembly	DNA binding	nucleus*	-1.54121	-1.59398	0
YNL031C	HHT2	histone H3	chromatin assembly or disassembly	DNA binding	nuclear nucleosome	-0.763863	-1.21241	0
YNL030W	HHF2	histone H4	chromatin assembly or disassembly	DNA binding	nuclear nucleosome	0	0	0.667186
YMR044W	IOC4	unknown	chromatin remodeling	protein binding	ISW1 complex	-0.797562	0	0
YBR245C	ISW1	unknown; similar to Drosophila nucleosome remodeling	chromatin remodeling*	ATPase activity	ISW1 complex	-0.923216	0	-0.925633
YML069W	POB3	binds DNA polymerase delta	chromatin remodeling*	chromatin binding	nucleus*	0	0	-0.628707
YBR289W	SNF5	component of SWI/SNF global activator complex	chromatin remodeling*	general RNA polymerase II transcription factor activity	SWI/SNF complex*	-0.926538	-0.898142	-0.69745
YBR231C	SWC5	unknown	chromatin remodeling*	molecular_function	nucleus*	0	0	-0.643795
YDR334W	SWR1	unknown; similar to Snf2p and other members of the Snf2p	chromatin remodeling*	structural molecule activity	nucleus*	-0.711222	0	0
YDR439W	LRS4	unknown	chromatin silencing at rDNA*	molecular_function	nucleus*	0.853758	0	0
YHR118C	ORC6	origin recognition complex, 50 KD subunit	chromatin silencing at silent mating-type cassette*	DNA replication origin binding	pre-replicative complex*	1.10926	1.05838	0
YMR219W	ESC1	unknown	chromatin silencing at telomere	molecular_function	nucleus	-0.817313	-0.862958	0
YOR025W	HST3	unknown	chromatin silencing at telomere*	DNA binding*	nucleus	0	0	-0.615008
YBR278W	DPB3	polymerase epsilon C subunit	chromatin silencing at telomere*	epsilon DNA polymerase activity	replication fork*	0	0	-0.698948
YJR112W	NNF1	nuclear envelope protein	chromosome segregation	molecular_function	kinetochore*	-0.970481	0	-0.686067
YAL034W-A	MTW1	unknown	chromosome segregation	molecular_function	spindle pole*	0	0.929478	0
YDR318W	MCM21	unknown	chromosome segregation	protein binding	condensed nuclear chromosome kinetochore*	0	-1.3953	0
YJR135C	MCM22	unknown	chromosome segregation	protein binding	condensed nuclear chromosome kinetochore	0	0	-0.724776
YPR046W	MCM16	unknown	chromosome segregation	protein binding	condensed nuclear chromosome kinetochore	-0.788401	0	-1.0516
YAR018C	KIN3	protein kinase	chromosome segregation	protein kinase activity	cellular_component	0	0	-0.533373
YKL089W	MIF2	centromere protein	chromosome segregation*	centromeric DNA binding	nucleus*	0.969271	0.950085	0.513035
YMR311C	GLC8	unknown; regulates Glc7p	chromosome segregation*	enzyme activator activity	cytoplasm*	-1.55815	-1.85721	-1.11505
YJR089W	BIR1	unknown	chromosome segregation*	molecular_function	mitochondrion*	0.967116	0.967763	0
YPL209C	IPL1	protein kinase	chromosome segregation*	protein kinase activity	condensed nuclear chromosome kinetochore*	0	0	-0.726626
YGR063C	SPT4	elongation factor	chromosome segregation*	RNA polymerase II transcription elongation factor activity	nucleus*	0	0	0.552133
YMR117C	SPC24	spindle pole body component	chromosome segregation*	structural constituent of cytoskeleton	condensed nuclear chromosome kinetochore*	0	0	-0.953756
YJL170C	ASG7	unknown	conjugation with cellular fusion	molecular_function	plasma membrane	0	0	-0.52517
YML047C	PRM6	unknown	conjugation with cellular fusion*	molecular_function	integral to membrane	0	0	-0.785704
YGR238C	KEL2	unknown; similar to Kel1p and Kel3p	conjugation with cellular fusion*	molecular_function	bud neck*	0	0.836582	0
YJL108C	PRM10	unknown	conjugation with cellular fusion*	molecular_function	integral to membrane	1.21815	1.59176	0
YDR515W	SLF1	CuS biomineralization	copper ion homeostasis*	RNA binding	cytoplasm*	0	0	0.668067
YLR301W		unknown	cotranslational protein targeting to membrane	molecular_function	endoplasmic reticulum membrane	-0.669653	-0.809068	0
YLR038C	COX12	cytochrome-c oxidase, subunit VIb	cytochrome c oxidase complex assembly	cytochrome-c oxidase activity	mitochondrion*	-1.11025	-1.37398	-0.481458
YLL009C	COX17	cytochrome oxidase assembly	cytochrome c oxidase complex assembly*	thioredoxin peroxidase activity*	mitochondrion*	0	0	-0.583133
YNL327W	EGT2	unknown	cytokinesis	cellulase activity	chitin- and beta-glucan-containing cell wall*	0	0	-0.645922
YDL117W	CYK3	unknown	cytokinesis	molecular_function	cytoplasm*	0.839027	0.795113	0
YBR038W	CHS2	chitin synthase II	cytokinesis*	chitin synthase activity	bud neck	0	0	-0.735883
YFL005W	SEC4	ras-like GTPase; post-Golgi	cytokinesis*	GTPase activity	mitochondrion*	-0.718907	0	0
YHR023W	MYO1	myosin heavy chain	cytokinesis*	microfilament motor activity	bud neck*	0	0	-0.588531
YGL106W	MLC1	myosin light chain	cytokinesis*	myosin V binding*	bud neck*	0	-0.834638	0
YER008C	SEC3	exocyst complex subunit	cytokinesis*	protein binding	bud neck*	-0.930956	-0.789945	0
YIL068C	SEC6	exocyst complex subunit	cytokinesis*	protein binding	bud tip*	0	0	-0.4896
YDR166C	SEC5	exocyst complex subunit	cytokinesis*	protein binding	bud neck*	0	0.804584	0
YGL028C	SCW11	unknown	cytokinesis, completion of separation	glucan 1,3-beta-glucosidase activity	chitin- and beta-glucan-containing cell wall	0.911195	0.855615	0
YNL192W	CHS1	chitin synthase	cytokinesis, completion of separation*	chitin synthase activity	plasma membrane*	0	0	0.75251
YPR188C	MLC2	unknown; similar to calmodulin and calmodulin-related proteins	cytokinesis, contractile ring contraction	myosin II binding	bud neck contractile ring	0	0	0.70912
YBR172C	SMY2	kinesin related	cytoskeleton organization and biogenesis	molecular_function	cytoplasm	0	0	-0.673813
YMR120C	ADE17	5-aminoimidazole-4-carboxamide ribonucleotide (AICAR) transformylase/IMP cyclohydrolase	'de novo' IMP biosynthetic process*	IMP cyclohydrolase activity*	cytosol	-1.01871	-1.95799	-1.08854
YGL234W	ADE5,7	phosphoribosylamine-glycine ligase and phosphoribosylformylglycinamidine cyclo-ligase	'de novo' IMP biosynthetic process*	phosphoribosylamine-glycine ligase activity*	cytoplasm	0	0	0.4829
YKL216W	URA1	dihydroorotate dehydrogenase	'de novo' pyrimidine base biosynthetic process	dihydroorotate dehydrogenase activity	cytoplasm*	-1.40189	-1.0732	0
YMR271C	URA10	orotate phosphoribosyltransferase	'de novo' pyrimidine base biosynthetic process	orotate phosphoribosyltransferase activity	cytoplasm	-1.11811	-1.15492	0
YJL130C	URA2	carbamoyl-phophate synthetase, aspartate transcarbamylase, and glutamine amidotransferase	'de novo' pyrimidine base biosynthetic process*	carbamoyl-phosphate synthase (glutamine-hydrolyzing) activity*	cytoplasm*	-0.976892	0	-1.04997
YKL024C	URA6	uridine-monophosphate kinase	'de novo' pyrimidine base biosynthetic process*	uridine kinase activity	cytoplasm*	-1.07662	-1.00239	-0.819178
YLR270W	DCS1	unknown	deadenylation-dependent decapping	m7G(5')pppN diphosphatase activity*	cytoplasm*	-0.679147	-0.698082	0
YDL160C	DHH1	RNA helicase	deadenylation-dependent decapping*	protein binding*	cytoplasm*	0	0	0.584003
YKL032C	IXR1	HMG-transcription factor	DNA repair	DNA binding	nuclear chromosome	0	0	-0.590808
YEL019C	MMS21	unknown	DNA repair	SUMO ligase activity	cytoplasm*	-2.22552	-0.928049	-0.523813
YBR223C	TDP1	unknown	DNA repair	tyrosyl-DNA phosphodiesterase activity	nucleus	0	0	-0.635716
YGL150C	INO80	unknown; similar to the Snf2p family of DNA-dependent ATPases	DNA repair*	ATPase activity*	INO80 complex	0	-0.826755	0
YJL081C	ARP4	actin-related protein	DNA repair*	chromatin binding*	nucleus*	0	0	0.535562
YBL003C	HTA2	histone H2A	DNA repair*	DNA binding	nuclear nucleosome	-1.49413	-1.49761	-0.690726
YDR225W	HTA1	histone H2A	DNA repair*	DNA binding	nuclear nucleosome	0	0	0.476649
YGR002C	SWC4	unknown; similar to Drosophila melanogaster transcription	DNA repair*	DNA binding	nucleus*	0.874606	0	0
YJL092W	HPR5	DNA helicase	DNA repair*	DNA helicase activity	nucleus	-0.810722	0	-0.664223
YAL015C	NTG1	DNA glycosylase	DNA repair*	DNA-(apurinic or apyrimidinic site) lyase activity*	nucleus*	0.867433	0.966175	0
YCR066W	RAD18	forms complex with Rad6p; putative ATPase	DNA repair*	DNA-dependent ATPase activity*	nuclear chromatin	1.12288	1.32801	0
YHR120W	MSH1	MutS homolog; mitochondrial DNA repair	DNA repair*	DNA-dependent ATPase activity*	mitochondrion	0.969253	1.05876	0
YFL024C	EPL1	putative chromatin protein	DNA repair*	histone acetyltransferase activity	histone acetyltransferase complex*	0	-1.40117	0
YPR023C	EAF3	unknown	DNA repair*	histone deacetylase activity*	histone acetyltransferase complex*	-1.31309	-0.930768	-0.82786
YDR217C	RAD9	unknown	DNA repair*	protein binding	nucleus	0	0	0.613417
YIL153W	RRD1	unknown	DNA repair*	protein phosphatase type 2A regulator activity	cytoplasm*	-0.758688	-0.839337	0
YJR057W	CDC8	thymidylate kinase	DNA repair*	thymidylate kinase activity*	cytoplasm*	-1.93538	-0.958793	-1.03384
YIL139C	REV7	DNA polymerase zeta	DNA repair*	zeta DNA polymerase activity	mitochondrion*	0.8248	1.00082	0
YJL026W	RNR2	ribonucleotide reductase	DNA replication	ribonucleoside-diphosphate reductase activity	cytoplasm*	0	-0.892613	0
YBL035C	POL12	DNA polymerase alpha, 70 kD subunit	DNA replication initiation*	alpha DNA polymerase activity	nucleus*	0	-0.875334	-0.670506
YEL032W	MCM3	MCM initiator complex	DNA replication initiation*	chromatin binding*	cytoplasm*	-0.895551	0	0
YDR052C	DBF4	Cdc7p (kinase) regulator	DNA replication initiation*	DNA replication origin binding*	Dbf4-dependent protein kinase complex	0.832704	0	0.557416
YKL045W	PRI2	polymerase alpha 58 kD subunit (DNA primase)	DNA replication*	DNA primase activity	nucleus*	0	0	-0.433158
YKL108W	SLD2	unknown; interacts with Dpb11p	DNA strand elongation during DNA replication	molecular_function	replication fork	0.981626	1.35288	0.608694
YDR489W	SLD5	unknown	DNA-dependent DNA replication	molecular_function	GINS complex	0.965358	1.4898	0
YLR369W	SSQ1	mitochondrial HSP70	DNA-dependent DNA replication*	unfolded protein binding	mitochondrion*	0.771234	0	0
YBR070C	ALG14	osmotolerance protein (putative)	dolichol-linked oligosaccharide biosynthetic process	protein anchor*	membrane fraction*	0	0.913328	0
YFR037C	RSC8	chromatin remodeling complex subunit	double-strand break repair via nonhomologous end joining*	DNA-dependent ATPase activity	nucleus*	0	0	-0.480546
YIL043C	CBR1	cytochrome b reductase	electron transport	cytochrome-b5 reductase activity	mitochondrion*	0	0	1.08971
YEL039C	CYC7	unknown	electron transport	electron carrier activity	mitochondrion*	0	-0.808262	0
YJR048W	CYC1	cytochrome-c isoform 1	electron transport	electron carrier activity	mitochondrion*	-0.779583	-1.16152	0
YNL111C	CYB5	cytochrome b5	electron transport*	electron carrier activity	endoplasmic reticulum membrane*	-1.42912	-1.99366	0
YGR241C	YAP1802	clathrin assembly protein	endocytosis	clathrin binding	actin cortical patch	-0.722247	0	-0.681583
YLR056W	ERG3	C-5 sterol desaturase	endocytosis*	C-5 sterol desaturase activity	endoplasmic reticulum	-0.735041	0	0
YLL038C	ENT4	unknown	endocytosis*	clathrin binding	actin cortical patch	-0.746921	0	-0.838206
YCR009C	RVS161	actin-binding protein	endocytosis*	cytoskeletal protein binding	actin cortical patch*	0	0	0.822487
YKR014C	YPT52	GTP-binding protein, rab family	endocytosis*	GTPase activity	late endosome	-1.36914	-1.41827	0
YOR089C	VPS21	rab5-like GTPase	endocytosis*	GTPase activity	mitochondrion*	0	0	0.609004
YCL034W	LSB5	unknown	endocytosis*	molecular_function	cell cortex	0	0	-0.842705
YAR042W	SWH1	unknown; similar to mammalian oxysterol-binding protein	endocytosis*	phosphatidylinositol binding*	endoplasmic reticulum*	0	0	-0.770689
YAL026C	DRS2	Ca(2+) transporting ATPase	endocytosis*	phospholipid-translocating ATPase activity*	Golgi trans face	-0.788851	-0.784505	-0.903469
YDR093W	DNF2	unknown; similar to members of Drs2p family of P-type	endocytosis*	phospholipid-translocating ATPase activity*	plasma membrane	0	-0.963418	-0.839489
YIR006C	PAN1	actin filament organization	endocytosis*	protein binding, bridging	plasma membrane*	0	0	-0.639507
YDR129C	SAC6	fimbrin homolog	endocytosis*	protein binding, bridging*	actin cortical patch*	0	0	0.515181
YDR264C	AKR1	ankyrin-containing protein	endocytosis*	protein-cysteine S-palmitoleyltransferase activity	membrane	0	0	0.719869
YKR003W	OSH6	unknown; similar to human oxysterol-binding protein	endocytosis*	sterol carrier activity*	cytoplasm*	1.01527	0	0
YOR237W	HES1	unknown	endocytosis*	sterol carrier activity*	cellular_component	0	0	0.835405
YGR167W	CLC1	clathrin light chain	endocytosis*	structural molecule activity	clathrin vesicle coat	0	-0.927969	0
YAL030W	SNC1	Golgi v-SNARE	endocytosis*	v-SNARE activity	endosome*	0	0	-0.551206
YIL090W	ICE2	unknown	endoplasmic reticulum organization and biogenesis	molecular_function	endoplasmic reticulum	0	0.814674	0
YDR238C	SEC26	vesicle coat component	ER to Golgi vesicle-mediated transport	molecular_function	COPI vesicle coat*	-0.864358	-0.8664	-0.588046
YML012W	ERV25	vesicle coat component	ER to Golgi vesicle-mediated transport	molecular_function	ER to Golgi transport vesicle	-0.914007	-1.15467	0
YML067C	ERV41	unknown	ER to Golgi vesicle-mediated transport	molecular_function	integral to endoplasmic reticulum membrane*	-0.86259	0	0
YNL044W	YIP3	unknown; interacts with Ypt protein(s)	ER to Golgi vesicle-mediated transport	molecular_function	endoplasmic reticulum*	-1.26315	-1.23609	0
YNL263C	YIF1	interacts with Yip1p; similar to NADH dehydrogenases	ER to Golgi vesicle-mediated transport	molecular_function	endoplasmic reticulum membrane*	0	0	-0.594445
YAL007C	ERP2	unknown	ER to Golgi vesicle-mediated transport	molecular_function	ER to Golgi transport vesicle	0	0.883352	0.885748
YFL048C	EMP47	unknown; ER/Golgi membrane protein	ER to Golgi vesicle-mediated transport	molecular_function	Golgi apparatus*	0	0	0.591115
YGR166W	KRE11	regulates beta-1,6-glucan synthesis	ER to Golgi vesicle-mediated transport	molecular_function	TRAPP complex	0.812652	0.942988	0.601055
YGR284C	ERV29	unknown; similar to mouse Surf-4 protein PIR	ER to Golgi vesicle-mediated transport	molecular_function	ER to Golgi transport vesicle	0	0	0.799762
YDR246W	TRS23	unknown	ER to Golgi vesicle-mediated transport	Ras guanyl-nucleotide exchange factor activity	TRAPP complex	-0.879081	0	-1.04525
YML077W	BET5	unknown; suppresses bet3 mutation	ER to Golgi vesicle-mediated transport	Ras guanyl-nucleotide exchange factor activity*	TRAPP complex	0	0	-0.644316
YLR078C	BOS1	ER-to-Golgi v-SNARE	ER to Golgi vesicle-mediated transport	v-SNARE activity	endoplasmic reticulum membrane	0	0	-0.689688
YDL226C	GCS1	vesicle transport; GAP for ARF	ER to Golgi vesicle-mediated transport*	actin binding*	endosome*	0.986448	0.938517	0.762615
YDR524C	AGE1	unknown	ER to Golgi vesicle-mediated transport*	ARF GTPase activator activity	cytoplasm	0	0	0.540846
YIL044C	AGE2	unknown; similar to Gcs1p, member of Gcs1p/Glo3p/Sps18p	ER to Golgi vesicle-mediated transport*	ARF GTPase activator activity	clathrin-coated vesicle	0	0	0.786313
YDL137W	ARF2	ADP-ribosylation factor	ER to Golgi vesicle-mediated transport*	GTPase activity	cytosol*	-0.773599	-0.943196	0
YFL038C	YPT1	rab GTPase; ER-to-Golgi	ER to Golgi vesicle-mediated transport*	GTPase activity	mitochondrion*	-0.828615	-1.01768	0
YDL058W	USO1	SNARE docking complex assembly	ER to Golgi vesicle-mediated transport*	molecular_function	soluble fraction	0	0	-0.651687
YDR108W	GSG1	unknown	ER to Golgi vesicle-mediated transport*	molecular_function	TRAPP complex	1.10366	0.978985	0
YGL200C	EMP24	vesicle coat component	ER to Golgi vesicle-mediated transport*	molecular_function	endoplasmic reticulum*	0	0	0.833317
YNL287W	SEC21	vesicle coat component	ER to Golgi vesicle-mediated transport*	molecular_function	endosome*	0	0	0.506005
YBR002C	RER2	cis-prenytransferase	ER to Golgi vesicle-mediated transport*	prenyltransferase activity*	endoplasmic reticulum	0	0	-0.506602
YHR181W	SVP26	unknown	ER to Golgi vesicle-mediated transport*	protein binding	endoplasmic reticulum*	0	0	-0.749631
YIL109C	SEC24	vesicle coat component	ER to Golgi vesicle-mediated transport*	protein binding	COPII vesicle coat	0	0.866473	0.606345
YMR192W	GYL1	unknown; similar to mouse Tbc1 protein	ER to Golgi vesicle-mediated transport*	protein binding	cytoplasm*	0.946605	0.87357	0.601334
YGR209C	TRX2	thioredoxin II	ER to Golgi vesicle-mediated transport*	thiol-disulfide exchange intermediate activity	cytosol*	-1.19786	-1.3991	-0.562644
YDL212W	SHR3	ER membrane protein	ER to Golgi vesicle-mediated transport*	unfolded protein binding	integral to endoplasmic reticulum membrane	-0.856232	-0.773992	0
YLR268W	SEC22	ER-to-Golgi v-SNARE	ER to Golgi vesicle-mediated transport*	v-SNARE activity	endoplasmic reticulum*	-0.986991	-1.05412	-0.620375
YIL004C	BET1	vesicle recycling; SNARE	ER to Golgi vesicle-mediated transport*	v-SNARE activity	endoplasmic reticulum membrane*	0.943837	1.26151	0.48046
YHR204W	MNL1	unknown; similar to alpha-mannosidase and other glycosyl	ER-associated protein catabolic process	carbohydrate binding	endoplasmic reticulum	0	0	-0.410711
YBR170C	NPL4	nuclear pore protein	ER-associated protein catabolic process	molecular_function	endoplasmic reticulum*	-0.706343	0	0
YKL206C	ADD66	unknown	ER-associated protein catabolic process	molecular_function	cytoplasm	0	0	0.546148
YJR131W	MNS1	specific alpha-mannosidase	ER-associated protein catabolic process*	mannosyl-oligosaccharide 1,2-alpha-mannosidase activity	endoplasmic reticulum	0	1.05946	0.710802
YMR264W	CUE1	recruits enzyme Ubc7p to membrane	ER-associated protein catabolic process*	protein binding	mitochondrion*	-1.88441	-1.95593	0
YMR276W	DSK2	ubiquitin-like protein	ER-associated protein catabolic process*	protein binding, bridging	nucleus	-1.13817	-0.972964	0
YML013W	SEL1	unknown	ER-associated protein catabolic process*	protein binding, bridging	endoplasmic reticulum*	0	0	0.663012
YEL037C	RAD23	ubiquitin-like protein	ER-associated protein catabolic process*	protein binding, bridging*	mitochondrion*	0	-0.963997	0
YDR400W	URH1	unknown; similar to E. coli protein	ER-associated protein catabolic process*	ribosylpyrimidine nucleosidase activity	cytoplasm*	0	1.19042	0.865789
YMR022W	QRI8	E2 ub.-conjugating enzyme	ER-associated protein catabolic process*	ubiquitin conjugating enzyme activity	endoplasmic reticulum	-1.27887	-1.02565	0
YPL028W	ERG10	acetoacetyl CoA thiolase	ergosterol biosynthetic process	acetyl-CoA C-acetyltransferase activity	cytosol	-0.909504	-0.977163	0
YMR015C	ERG5	C-22 sterol desaturase	ergosterol biosynthetic process	C-22 sterol desaturase activity	endoplasmic reticulum	-1.18576	-1.06445	0
YLR450W	HMG2	3-hydroxy-3-methylglutaryl-coenzyme A reductase	ergosterol biosynthetic process	hydroxymethylglutaryl-CoA reductase (NADPH) activity	endoplasmic reticulum membrane*	-0.691223	0	0
YML126C	ERG13	3-hydroxy-3-methylglutaryl coenzyme A synthase	ergosterol biosynthetic process	hydroxymethylglutaryl-CoA synthase activity	endoplasmic reticulum	0	0	0.657762
YGR175C	ERG1	squalene monooxygenase	ergosterol biosynthetic process	squalene monooxygenase activity*	endoplasmic reticulum*	0	-0.860457	0
YML008C	ERG6	S-adenosyl-methionine delta-24-sterol-c-methyltransferase	ergosterol biosynthetic process	sterol 24-C-methyltransferase activity	mitochondrion*	0	-0.785933	0
YJL167W	ERG20	farnesyl-pyrophosphate synthetase	ergosterol biosynthetic process*	dimethylallyltranstransferase activity*	cytosol	0	0	0.714814
YNR043W	MVD1	mevalonate pyrophosphate decarboxylase	ergosterol biosynthetic process*	diphosphomevalonate decarboxylase activity	cytosol	-1.23427	-1.23114	0
YDR078C	SHU2	unknown	error-free DNA repair	molecular_function	cellular_component	1.24443	0	0.764369
YNL135C	FPR1	peptidyl-prolyl cis-trans isomerase	establishment and/or maintenance of chromatin architecture*	peptidyl-prolyl cis-trans isomerase activity	cytoplasm*	-1.24342	-1.76165	0
YOR188W	MSB1	unknown	establishment of cell polarity (sensu Fungi)	molecular_function	mitochondrion*	0	0	0.711436
YBR200W	BEM1	binds Cdc24p	establishment of cell polarity (sensu Fungi)*	protein binding*	bud neck*	0	0	-0.505482
YPL174C	NIP100	(putative) large subunit of dynactin complex	establishment of mitotic spindle orientation	protein binding*	spindle pole body*	0.801366	0	0
YOR374W	ALD4	mitochondrial aldehyde dehydrogenase	ethanol metabolic process	aldehyde dehydrogenase (NAD) activity	mitochondrion*	0	-1.53215	-0.853631
YGR087C	PDC6	pyruvate decarboxylase 3	ethanol metabolic process	pyruvate decarboxylase activity	cytoplasm	0	0	-1.07648
YNL272C	SEC2	GDP/GTP exchange factor for Sec4p	exocytosis	guanyl-nucleotide exchange factor activity	cytosol*	0	0	-0.698226
YBL106C	SRO77	unknown; homolog of Drosophila tumor suppressor l(2)gl	exocytosis*	molecular_function	plasma membrane	-1.08687	-0.833921	-0.938647
YKR031C	SPO14	phospholipase D	exocytosis*	phosphatidylinositol 3-phosphate binding*	endosome*	0	0	-0.767794
YBR102C	EXO84	exocytosis (putative)	exocytosis*	protein binding	bud neck*	0	0	-0.465744
YKR009C	FOX2	peroxisomal beta-oxidation protein	fatty acid beta-oxidation	3-hydroxyacyl-CoA dehydrogenase activity*	peroxisomal matrix	-0.97992	-1.27854	-0.787634
YIL160C	POT1	peroxisomal 3-oxoacyl CoA thiolase	fatty acid beta-oxidation	acetyl-CoA C-acyltransferase activity	peroxisomal matrix	0	-0.878772	0
YLR284C	ECI1	putative enoyl-CoA hydratase, peroxisomal	fatty acid beta-oxidation	dodecenoyl-CoA delta-isomerase activity	peroxisome	0	-1.11736	0
YOR180C	DCI1	peroxisomal enoyl-CoA hydratase	fatty acid beta-oxidation	dodecenoyl-CoA delta-isomerase activity	peroxisomal matrix	0	0	-0.55145
YMR207C	HFA1	unknown; similar to acetyl-coenzyme A carboxylase	fatty acid biosynthetic process	acetyl-CoA carboxylase activity	mitochondrion	0	0	-0.771459
YOR100C	CRC1	unknown; similar to members of the mitochondrial carrier	fatty acid metabolic process	carnitine:acyl carnitine antiporter activity	mitochondrion*	0	0	0.822794
YGR037C	ACB1	acyl-CoA ester transporter	fatty acid metabolic process*	long-chain fatty acid transporter activity*	cytoplasm*	-1.02615	-1.00065	0
YER183C	FAU1	unknown	folic acid and derivative biosynthetic process	5-formyltetrahydrofolate cyclo-ligase activity	mitochondrion	0	0	-0.641875
YDL168W	SFA1	long-chain alcohol dehydrogenase	formaldehyde catabolic process	alcohol dehydrogenase activity*	cytoplasm*	0	0	0.793657
YOR388C	FDH1	unknown; similar to formate dehydrogenases	formate catabolic process*	formate dehydrogenase activity	cytosol	0.99127	0	0
YOL136C	PFK27	6-phosphofructo-2-kinase	fructose 2,6-bisphosphate metabolic process*	6-phosphofructo-2-kinase activity	cytoplasm	-0.883824	-0.824313	0
YIL107C	PFK26	6-Phosphofructose-2-kinase	fructose 2,6-bisphosphate metabolic process*	6-phosphofructo-2-kinase activity	cytoplasm	0	0	0.593501
YJR095W	SFC1	mitochondrial carrier	fumarate transport*	succinate:fumarate antiporter activity	mitochondrion*	-0.860664	-1.62399	0
YGR109C	CLB6	B-type cyclin; S phase	G1/S transition of mitotic cell cycle*	cyclin-dependent protein kinase regulator activity	cellular_component	1.09064	1.02431	0
YER167W	BCK2	protein kniase C pathway	G1/S transition of mitotic cell cycle*	molecular_function	cytoplasm*	0	0	0.501896
YCR008W	SAT4	protein kinase	G1/S transition of mitotic cell cycle*	protein kinase activity	cellular_component	-0.956445	-0.990293	0
YJR059W	PTK2	ser/thr protein kinase	G1/S transition of mitotic cell cycle*	protein kinase activity	cytoplasm*	-0.899674	0	0
YDL132W	CDC53	G1 cyclin degradation	G1/S transition of mitotic cell cycle*	structural molecule activity*	SCF ubiquitin ligase complex	0	0.773734	0
YDR501W	PLM2	unknown	G1/S-specific transcription in mitotic cell cycle	transcription factor activity	nucleus	1.1471	1.15993	0
YLR183C	TOS4	unknown	G1/S-specific transcription in mitotic cell cycle	transcription factor activity	cytoplasm*	1.18018	1.40415	0
YDR146C	SWI5	transcription factor, regulates HO	G1-specific transcription in mitotic cell cycle	transcriptional activator activity	cytoplasm*	0.996167	1.16021	0
YPR119W	CLB2	G2/M cyclin	G2/M transition of mitotic cell cycle*	cyclin-dependent protein kinase regulator activity	cytoplasm*	0	0	-0.690958
YLR210W	CLB4	G2/M cyclin	G2/M transition of mitotic cell cycle*	cyclin-dependent protein kinase regulator activity	cytoplasm*	1.01613	0.959662	0
YMR036C	MIH1	M-phase phosphatase	G2/M transition of mitotic cell cycle*	protein tyrosine phosphatase activity	cytoplasm*	-0.75332	-1.01692	-1.00609
YBR018C	GAL7	gal-1-phosphate uridyl transferase	galactose catabolic process	UTP:galactose-1-phosphate uridylyltransferase activity	cytoplasm	0	0	-0.825874
YLR081W	GAL2	glucose and galactose permease	galactose metabolic process*	glucose transporter activity*	plasma membrane	0	0	-0.801469
YDR088C	SLU7	3' splice site selection	generation of catalytic spliceosome for second transesterification step	RNA splicing factor activity, transesterification mechanism*	spliceosome	0.839441	0.978752	0
YKR097W	PCK1	phosphoenolpyruvate carboxykinase	gluconeogenesis	phosphoenolpyruvate carboxykinase (ATP) activity	cytosol	-0.946284	-1.05307	0
YGL062W	PYC1	pyruvate carboxylase 1	gluconeogenesis*	pyruvate carboxylase activity	cytosol	-1.06608	0	0
YKL127W	PGM1	phosphoglucomutase	glucose 1-phosphate utilization*	phosphoglucomutase activity	cytosol	0.877775	1.06084	0
YAL060W	BDH1	unknown; similar to alcohol/sorbitol dehydrogenase	glucose catabolic process to butanediol	(R,R)-butanediol dehydrogenase activity	cytoplasm	0	0	0.722637
YOR375C	GDH1	glutamate dehydrogenase	glutamate biosynthetic process	glutamate dehydrogenase (NADP+) activity	cytoplasm*	0	-0.872793	0.627376
YCR005C	CIT2	peroxisomal citrate synthase	glutamate biosynthetic process*	citrate (Si)-synthase activity	mitochondrion*	0	-0.961626	0
YLR174W	IDP2	isocitrate dehydrogenase	glutamate biosynthetic process*	isocitrate dehydrogenase (NADP+) activity	cytosol	0	-1.35064	0
YLR142W	PUT1	proline oxidase	glutamate biosynthetic process*	proline dehydrogenase activity	mitochondrion	0	0	1.24051
YLR299W	SPI1	gamma-glutamyltransferase	glutathione catabolic process	protein-glutamine gamma-glutamyltransferase activity	intracellular	0	0	0.597194
YBR281C	DUG2	unknown	glutathione catabolic process	X-His dipeptidase activity	cytoplasm*	0	-1.28176	0
YFR044C	DUG1	unknown; similar to Ybr281p	glutathione catabolic process	X-His dipeptidase activity	cytoplasm*	0	0	0.54626
YLL060C	GTT2	glutathione transferase	glutathione metabolic process	glutathione transferase activity	mitochondrion	-1.43121	-1.45163	0
YGR154C	GTO1	unknown	glutathione metabolic process	glutathione transferase activity	cellular_component	1.26413	1.33198	0
YEL017W	GTT3	unknown	glutathione metabolic process	molecular_function	cellular_component	-1.04395	0	0
YML004C	GLO1	glyoxalase I	glutathione metabolic process*	lactoylglutathione lyase activity	cytoplasm*	0	-1.05312	-0.549861
YCR098C	GIT1	unknown; similar to phosphate transporter	glycerophosphodiester transport	glycerophosphodiester transporter activity	plasma membrane	0	0	-0.544393
YPL110C	GDE1	unknown; similar to Pho81p	glycerophospholipid catabolic process	glycerophosphocholine phosphodiesterase activity	cytoplasm*	0	0	0.624486
YFL030W	AGX1	unknown; similar to Methanobacterium aspartate transaminase	glycine biosynthetic process, by transamination of glyoxylate	alanine-glyoxylate transaminase activity	mitochondrion	-1.18189	-1.13089	0
YFL018C	LPD1	dihydrolipoamide dehydrogenase	glycine catabolic process*	glycine dehydrogenase (decarboxylating) activity*	mitochondrion*	-0.879743	-0.869968	0
YPR184W	GDB1	unknown; similar to glycogen debranching enzyme	glycogen catabolic process	4-alpha-glucanotransferase activity*	cytoplasm*	0.849127	0.979738	0
YPR160W	GPH1	glycogen phosphorylase	glycogen catabolic process	glycogen phosphorylase activity	cytoplasm	0	1.08707	0
YGR240C	PFK1	phosphofructokinase	glycolysis	6-phosphofructokinase activity	cytoplasm*	-0.681905	0	0
YKL060C	FBA1	aldolase	glycolysis*	fructose-bisphosphate aldolase activity	cytoplasm*	0	-0.754494	0
YFR053C	HXK1	hexokinase I	glycolysis*	hexokinase activity	cytosol	0	0	-0.926036
YKL152C	GPM1	phosphoglycerate mutase	glycolysis*	phosphoglycerate mutase activity	mitochondrion*	0	-0.949089	-0.562666
YHR174W	ENO2	enolase II	glycolysis*	phosphopyruvate hydratase activity	soluble fraction*	0	0	-0.684217
YPR081C	GRS2	unknown; similar to glycyl-tRNA synthetases	glycyl-tRNA aminoacylation	glycine-tRNA ligase activity	cytoplasm	0	0	-0.583508
YER065C	ICL1	isocitrate lyase	glyoxylate cycle	isocitrate lyase activity	cellular_component	0	0	0.971271
YDR399W	HPT1	hypoxanthine guanine phosphoribosyl transferase	GMP salvage*	hypoxanthine phosphoribosyltransferase activity	cytoplasm*	0	-1.28612	0
YBL102W	SFT2	suppresses sed5 ts mutants	Golgi to endosome transport	molecular_function	Golgi membrane	-1.14595	-1.20375	0
YIL173W	VTH1	unknown; similar to Yjl222p and Pep1p, potential	Golgi to vacuole transport	signal sequence binding	endosome	-0.886369	0	-0.566654
YJL222W	VTH2	unknown; similar to Pep1p, Ycr099p, Ycr100p, and Ycr101p,	Golgi to vacuole transport	signal sequence binding	cellular_component	-1.31511	-0.950424	-1.03436
YDR484W	VPS52	suppressor of actin mutation	Golgi to vacuole transport*	protein binding	Golgi apparatus*	0	0	-0.538272
YJL091C	GWT1	unknown; similar to Can1p	GPI anchor biosynthetic process	glucosaminyl-phosphotidylinositol O-acyltransferase activity	membrane*	0	0.82797	0
YDR302W	GPI11	unknown; similar to GPI-anchor biosynthesis protein PIG-F	GPI anchor biosynthetic process	mannose-ethanolamine phosphotransferase activity	endoplasmic reticulum*	0	0.855467	0
YLL031C	GPI13	major facilitator superfamily	GPI anchor biosynthetic process	mannose-ethanolamine phosphotransferase activity*	endoplasmic reticulum	0	0	-0.622521
YJL062W	LAS21	major facilitator superfamily	GPI anchor biosynthetic process	mannose-ethanolamine phosphotransferase activity*	integral to plasma membrane*	1.11228	1.0654	0
YBR004C	GPI18	expressed during sporulation	GPI anchor biosynthetic process	mannosyltransferase activity	mitochondrion*	0	0	0.525004
YMR281W	GPI12	N-acetylglucosaminylphosphatidylinositol de-N-acetylase	GPI anchor biosynthetic process	N-acetylglucosaminylphosphatidylinositol deacetylase activity	endoplasmic reticulum membrane	0	0	-0.528724
YPL175W	SPT14	N-acetylglucosaminyltransferase (GPI anchor synthesis)	GPI anchor biosynthetic process	UDP-glycosyltransferase activity	endoplasmic reticulum*	0	0	0.85736
YKL165C	MCD4	morphogenesis checkpoint	GPI anchor biosynthetic process*	mannose-ethanolamine phosphotransferase activity	endoplasmic reticulum*	0.875552	0.891808	0
YPR134W	MSS18	unknown	Group I intron splicing	molecular_function	mitochondrion	0	0	0.51011
YHL038C	CBP2	pre-mRNA binding protein	Group I intron splicing	RNA splicing factor activity, transesterification mechanism	mitochondrion	0.832322	0.940897	0
YLR382C	NAM2	mitochondrial leucyl-tRNA synthetase	Group I intron splicing*	mRNA binding*	mitochondrion	0	0.935572	0
YHR216W	IMD2	IMP dehydrogenase	GTP biosynthetic process	IMP dehydrogenase activity	cytoplasm	0.917606	0	0.985022
YDL238C	GUD1	unknown	guanine metabolic process	hydrolase activity, acting on carbon-nitrogen (but not peptide) bonds, in linear amides*	cytoplasm	0	0	0.549754
YPL252C	YAH1	unknown; similar to adrenodoxin and ferrodoxin	heme a biosynthetic process	oxidoreductase activity, acting on NADH or NADPH, heme protein as acceptor	mitochondrial matrix	0	0	0.727312
YDR044W	HEM13	coproporphyrinogen III oxidase	heme biosynthetic process	coproporphyrinogen oxidase activity	mitochondrial inner membrane	0	0	0.887504
YOR278W	HEM4	uroporphyrinogen III synthase	heme biosynthetic process	uroporphyrinogen-III synthase activity	cellular_component	0	0	-0.441468
YNL318C	HXT14	hexose permease	hexose transport	galactose transporter activity	mitochondrion*	0	0	-0.748767
YHR092C	HXT4	hexose permease	hexose transport	glucose transporter activity*	plasma membrane	-1.20722	0	-1.33297
YHR094C	HXT1	hexose permease	hexose transport	glucose transporter activity*	plasma membrane	-0.95616	0	-2.3674
YJL219W	HXT9	hexose permease	hexose transport	glucose transporter activity*	plasma membrane	-4.78269	-2.18794	-0.499167
YMR011W	HXT2	hexose permease	hexose transport	glucose transporter activity*	plasma membrane	0	0	-2.08875
YOL156W	HXT11	hexose permease	hexose transport	glucose transporter activity*	plasma membrane	-2.25162	0	0
YDL245C	HXT15	hexose permease	hexose transport	glucose transporter activity*	plasma membrane	1.23966	1.26658	0
YEL069C	HXT13	hexose permease	hexose transport	glucose transporter activity*	plasma membrane	0.84302	0.883688	0
YHR096C	HXT5	hexose permease	hexose transport	glucose transporter activity*	plasma membrane	1.00034	0	0
YER145C	FTR1	iron permease	high affinity iron ion transport	iron ion transporter activity	plasma membrane	0	0	0.733569
YGL255W	ZRT1	high-affinity zinc transporter	high-affinity zinc ion transport	high affinity zinc uptake transporter activity	integral to plasma membrane	0.982648	0	0.960987
YOR202W	HIS3	imidazoleglycerol-phosphate dehydratase	histidine biosynthetic process	imidazoleglycerol-phosphate dehydratase activity	cellular_component	0	-1.30433	0.491596
YPR033C	HTS1	histidyl-tRNA synthetase	histidyl-tRNA aminoacylation	histidine-tRNA ligase activity	cytoplasm*	0	0	-0.569932
YLR153C	ACS2	acetyl-coenzyme A synthetase	histone acetylation*	acetate-CoA ligase activity	nucleus*	0	0	0.977216
YDR448W	ADA2	histone acetyltransferase complex subunit	histone acetylation*	transcription coactivator activity	SAGA complex*	1.15638	1.17625	1.04595
YDL076C	RXT3	unknown	histone deacetylation*	histone deacetylase activity	nucleus*	1.01016	1.30441	0
YCR033W	SNT1	unknown	histone deacetylation*	NAD-dependent histone deacetylase activity*	histone deacetylase complex	-0.821701	-0.898158	-0.544732
YIL112W	HOS4	unknown; similar to ankyrin and coiled-coil proteins	histone deacetylation*	NAD-dependent histone deacetylase activity*	histone deacetylase complex	-0.675412	0	0
YMR038C	CCS1	copper chaperone for superoxide dismutase Sod1p	intracellular copper ion transport	superoxide dismutase copper chaperone activity	cytosol*	-1.24538	-1.7276	-0.801075
YAL029C	MYO4	myosin; asymmetric HO expression	intracellular mRNA localization*	actin filament binding*	mitochondrion*	-0.792608	-0.824148	-0.797566
YKL130C	SHE2	asymmetric HO expression	intracellular mRNA localization*	mRNA binding	cytoplasm	-0.863973	0	0
YLR262C	YPT6	GTP-binding protein, rab family	intracellular protein transport*	GTPase activity	Golgi apparatus	-0.864079	-0.895698	-0.71814
YNL051W	COG5	unknown	intra-Golgi vesicle-mediated transport	molecular_function	Golgi transport complex	0	0	-0.543512
YKL006C-A	SFT1	intra-Golgi v-SNARE	intra-Golgi vesicle-mediated transport	v-SNARE activity	Golgi membrane	-1.09028	-1.31125	0
YGL223C	COG1	unknown	intra-Golgi vesicle-mediated transport*	molecular_function	Golgi transport complex	1.09475	1.18367	0.987776
YGR040W	KSS1	protein kinase	invasive growth (sensu Saccharomyces)*	MAP kinase activity	nucleus	0	0	0.728917
YDR103W	STE5	scaffold protein for MAP kinase cascade	invasive growth (sensu Saccharomyces)*	phospholipid binding*	cytoplasm*	0.844009	0.883303	0
YOL116W	MSN1	transcriptional activator	invasive growth (sensu Saccharomyces)*	transcriptional activator activity	nucleus	-0.763309	0	0
YDR376W	ARH1	unknown; similar to human adrenodoxin reductase	iron ion homeostasis	NADPH-adrenodoxin reductase activity	mitochondrion*	0	0.869524	0
YCL017C	NFS1	unknown	iron ion homeostasis*	cystathionine gamma-lyase activity*	nucleus*	0	0	0.5135
YLR205C	HMX1	unknown	iron ion homeostasis*	heme binding*	endoplasmic reticulum*	0	-1.13424	0
YKL134C	39356	mitochondrial intermediate peptidase	iron ion homeostasis*	metallopeptidase activity*	mitochondrion	1.01694	0.792904	0
YLR126C		unknown; similar to Pseudomonas aeroginosa anthranilate	iron ion homeostasis*	molecular_function	cytoplasm	0	0	-0.526872
YPL135W	ISU1	unknown; similar to iron-sulfur cluster protein nifU	iron ion homeostasis*	protein binding	mitochondrion*	-1.59365	-1.34708	0
YEL065W	SIT1	Ferrioxamine B permease	iron ion homeostasis*	siderophore-iron (ferrioxamine) uptake transporter activity	endosome*	0	0	0.641132
YIL003W	CFD1	unknown; similar to E. coli MRP protein	iron-sulfur cluster assembly	ATPase activity	cytoplasm	0	0.888423	0
YMR065W	KAR5	coiled-coil membrane protein	karyogamy during conjugation with cellular fusion	molecular_function	mitochondrion*	0	0.870452	0
YKL017C	HCS1	DNA helicase A	lagging strand elongation	ATP-dependent 5' to 3' DNA helicase activity	alpha DNA polymerase:primase complex	0	0	-0.839147
YMR041C	ARA2	unknown	L-ascorbic acid biosynthetic process	D-arabinose 1-dehydrogenase [NAD(P)+] activity	cellular_component	-1.01963	-1.0612	-0.831872
YJR044C	VPS55	unknown; similar to Drosophila yakuba NADH dehydrogenase	late endosome to vacuole transport	molecular_function	late endosome	-1.04621	0	0
YMR077C	VPS20	unknown; similar to Snf7p	late endosome to vacuole transport*	protein binding	cytoplasm*	0	-1.09656	-0.748126
YCR075C	ERS1	unknown; suppresses erd1 mutation	L-cystine transport	L-cystine transporter activity	endosome*	0.770786	1.13728	0
YCL018W	LEU2	beta-isopropyl-malate dehydrogenase	leucine biosynthetic process	3-isopropylmalate dehydrogenase activity	soluble fraction	0	0	1.20132
YDR380W	ARO10	unknown; similar to pyruvate decarboxylase, pyruvate	leucine catabolic process*	pyruvate decarboxylase activity*	cytoplasm	0.986215	0.861363	0
YDR058C	TGL2	triacylglycerol lipase	lipid metabolic process	triacylglycerol lipase activity	cellular_component	0.896318	1.04319	0
YKL140W	TGL1	triglyceride lipase-cholesterol esterase	lipid metabolic process*	lipase activity*	integral to membrane*	0	0	-0.716448
YDR492W	IZH1	unknown	lipid metabolic process*	metal ion binding	endoplasmic reticulum*	0.984627	0	0.925228
YOL002C	IZH2	unknown	lipid metabolic process*	protein binding*	plasma membrane*	-0.770115	0	0
YBR177C	EHT1	unknown	lipid metabolic process*	serine hydrolase activity*	mitochondrion*	0	0	0.828124
YNL123W	NMA111	unknown	lipid metabolic process*	serine-type peptidase activity	nucleus	0	0	0.584131
YMR313C	TGL3	unknown	lipid metabolic process*	triacylglycerol lipase activity	lipid particle	-0.777392	0	-0.572737
YIL094C	LYS12	homo-isocitrate dehydrogenase	lysine biosynthetic process	homoisocitrate dehydrogenase activity	mitochondrion	0	0	0.503206
YDL131W	LYS21	homocitrate synthase	lysine biosynthetic process via aminoadipic acid	homocitrate synthase activity	nucleus	0	0	0.955465
YDL182W	LYS20	homocitrate synthase	lysine biosynthetic process via aminoadipic acid	homocitrate synthase activity	nucleus*	0	0	0.847422
YBR115C	LYS2	L-aminoadipate-semialdehyde dehydrogenase	lysine biosynthetic process via aminoadipic acid	L-aminoadipate-semialdehyde dehydrogenase activity	cytoplasm	-0.865997	0	-0.955992
YDR034C	LYS14	transcription factor	lysine biosynthetic process via aminoadipic acid	transcriptional activator activity	nucleus	0	0	0.673465
YDR037W	KRS1	lysyl-tRNA synthetase	lysyl-tRNA aminoacylation	lysine-tRNA ligase activity	cytoplasm	0	0	0.701181
YBR299W	MAL32	alpha-glucosidase	maltose catabolic process	alpha-glucosidase activity	cellular_component	-2.08221	0	0
YGR292W	MAL12	alpha-glucosidase	maltose catabolic process	alpha-glucosidase activity	cellular_component	-2.95787	0	0
YOR079C	ATX2	manganese-trafficking protein	manganese ion homeostasis	manganese ion transporter activity	Golgi membrane	0	0	0.681081
YGR198W	YPP1	unknown	MAPKKK cascade	molecular_function	cytoplasm*	0	0.853246	0
YBR250W	SPO23	unknown	meiosis	molecular_function	cellular_component	0	0	-0.753251
YGR230W	BNS1	unknown; similar to Spo12p; bypasses spo12/spo12 deletion	meiosis	molecular_function	cellular_component	0	0	-0.592315
YPL130W	SPO19	unknown	meiosis	molecular_function	chitin- and beta-glucan-containing cell wall	0	1.03874	0
YJL005W	CYR1	adenylate cyclase	meiosis*	adenylate cyclase activity	mitochondrion*	0	-0.899259	-1.18238
YCR010C	ADY2	unknown	meiosis*	ammonium transporter activity*	mitochondrion*	0	-1.21095	-1.22599
YIL126W	STH1	chromatin remodeling complex subunit	meiosis*	ATPase activity*	RSC complex	-0.750666	0	-0.711641
YGL251C	HFM1	DNA/RNA helicase, putative	meiosis*	DNA helicase activity	nucleus	0	0.811481	0
YPR141C	KAR3	kinesin-like protein	meiosis*	microtubule motor activity*	spindle pole body*	0.855076	0	0
YDR273W	DON1	unknown	meiosis*	molecular_function	spindle*	-0.891498	0	0
YIL073C	SPO22	unknown	meiosis*	molecular_function	nuclear chromosome	0	0	-0.633185
YPL055C	LGE1	unknown	meiosis*	molecular_function	nucleus	0	0	-0.669915
YPR078C		unknown	meiosis*	molecular_function	cellular_component	0	0	-0.635902
YGL192W	IME4	transcription factor	meiosis*	mRNA methyltransferase activity	cellular_component	0	0	0.564461
YOR198C	BFR1	unknown	meiosis*	RNA binding	nuclear envelope-endoplasmic reticulum network*	0	0	0.725862
YHR124W	NDT80	transcription factor	meiosis*	transcription factor activity	nuclear chromosome	1.32717	1.44661	0
YER106W	MAM1	unknown	meiotic chromosome segregation	molecular_function	condensed nuclear chromosome kinetochore	0.93493	1.24072	0
YGL175C	SAE2	unknown	meiotic DNA double-strand break processing	molecular_function	cytoplasm*	0.821574	0.9155	0
YDR076W	RAD55	RecA homolog	meiotic DNA recombinase assembly*	DNA-dependent ATPase activity*	nucleus	1.20204	1.20948	0
YHR039C	MSC7	unknown; similar to aldehyde dehydrogenases	meiotic recombination	molecular_function	endoplasmic reticulum	0	0	1.00963
YML074C	FPR3	peptidyl-prolyl cis-trans isomerase	meiotic recombination checkpoint	peptidyl-prolyl cis-trans isomerase activity	nucleolus	-1.35491	-1.93281	-0.766587
YLR234W	TOP3	DNA topoisomerase III	meiotic recombination*	DNA topoisomerase type I activity	nucleus*	1.27202	1.30079	0.900453
YHR157W	REC104	ds break formation complex subunit	meiotic recombination*	molecular_function	condensed nuclear chromosome	0	0	-0.423593
YPL121C	MEI5	unknown	meiotic recombination*	molecular_function	condensed nuclear chromosome	0	0	-0.76882
YOL104C	NDJ1	unknown	meiotic recombination*	telomeric DNA binding	nuclear chromosome, telomeric region	0	0	-0.576851
YDR089W		unknown	membrane organization and biogenesis	molecular_function	membrane	0.826799	0.897255	0
YEL047C		putative fumarate reductase	metabolic process	fumarate reductase (NADH) activity	mitochondrion*	0	0	0.598829
YMR010W		unknown	metabolic process	molecular_function	cytoplasm	0	0	0.841402
YPL113C		unknown; similar to E. coli 2-hydroxyacid dehydrogenase	metabolic process	oxidoreductase activity	cellular_component	0	0	-0.767423
YMR226C	TMA29	unknown; similar to insect-type alcohol dehydrogenase,	metabolic process	oxidoreductase activity, acting on the aldehyde or oxo group of donors, NAD or NADP as acceptor	cytoplasm*	-1.23451	-1.50837	0
YLR047C	FRE8	unknown	metal ion homeostasis	oxidoreductase activity, oxidizing metal ions	membrane	0	1.38703	0
YNL277W	MET2	homoserine O-acetyltransferase	methionine biosynthetic process*	homoserine O-acetyltransferase activity	cytoplasm	0	0	-0.65572
YLR180W	SAM1	S-adenosylmethionine synthetase	methionine metabolic process	methionine adenosyltransferase activity	cytoplasm	-0.918231	-1.12475	0
YDR502C	SAM2	regulator; S-adenosylmethionine synthetase	methionine metabolic process	methionine adenosyltransferase activity	cellular_component	0	0	0.753281
YER043C	SAH1	S-adenosyl-L-homocysteine hydrolase	methionine metabolic process*	adenosylhomocysteinase activity	cytoplasm	-0.82246	-0.951054	0
YPR118W		unknown	methionine salvage	ribose isomerase activity	cytoplasm*	0	0	-0.608972
YBL034C	STU1	spindle component	microtubule nucleation	structural constituent of cytoskeleton	spindle pole body	0	0	-0.442808
YOR373W	NUD1	nucleosome assembly protein	microtubule nucleation	structural constituent of cytoskeleton	spindle pole body	0	0	-0.740988
YHR172W	SPC97	spindle pole body component	microtubule nucleation	structural constituent of cytoskeleton	outer plaque of spindle pole body*	0	1.33802	0
YKL042W	SPC42	spindle pole body component	microtubule nucleation*	structural constituent of cytoskeleton	central plaque of spindle pole body*	-1.39512	0	-0.630408
YBL063W	KIP1	kinesin related protein	microtubule nucleation*	structural constituent of cytoskeleton*	spindle pole body*	0	0	-0.856282
YLR045C	STU2	spindle pole body component	microtubule nucleation*	structural constituent of cytoskeleton*	spindle pole body*	0	0.93902	0
YMR138W	CIN4	GTP-binding protein	microtubule-based process	GTP binding	cytoplasm	-0.813153	-0.90436	0
YDL067C	COX9	cytochrome c oxidase assembly	mitochondrial electron transport, cytochrome c to oxygen	cytochrome-c oxidase activity	mitochondrion*	-1.69658	-1.83082	-0.667929
YHR051W	COX6	cytochrome-c oxidase subunit VI	mitochondrial electron transport, cytochrome c to oxygen	cytochrome-c oxidase activity	mitochondrion*	0	-1.40339	0
YLR395C	COX8	cytochrome-c oxidase chain VIII	mitochondrial electron transport, cytochrome c to oxygen	cytochrome-c oxidase activity	mitochondrion*	-1.20995	-1.54693	0
YMR256C	COX7	cytochrome-c oxidase, subunit VII	mitochondrial electron transport, cytochrome c to oxygen	cytochrome-c oxidase activity	mitochondrion*	-2.26787	-2.77291	-1.15716
YNL052W	COX5A	cytochrome-c oxidase subunit Va	mitochondrial electron transport, cytochrome c to oxygen	cytochrome-c oxidase activity	mitochondrion*	-0.978653	-0.996696	0
YOR065W	CYT1	cytochrome c1	mitochondrial electron transport, ubiquinol to cytochrome c*	electron transporter, transferring electrons within CoQH2-cytochrome c reductase complex activity	mitochondrion*	-1.09412	-1.16478	0
YMR072W	ABF2	(putative) HMG transcription factors	mitochondrial genome maintenance*	DNA binding*	mitochondrion*	0	0	0.524924
YHR031C	RRM3	unknown; similar to Pif1p and other helicases	mitochondrial genome maintenance*	DNA helicase activity*	replication fork*	1.01744	1.0078	0
YDL198C	GGC1	mitochondrial carrier family	mitochondrial genome maintenance*	guanine nucleotide transporter activity	mitochondrion*	-0.843843	0	-0.553686
YLR355C	ILV5	ketol-acid reductoisomerase	mitochondrial genome maintenance*	ketol-acid reductoisomerase activity	mitochondrion*	-0.792437	-0.919502	0
YIL051C	MMF1	unknown	mitochondrial genome maintenance*	molecular_function	mitochondrion*	-0.71233	0	0
YJL112W	MDV1	unknown	mitochondrial genome maintenance*	molecular_function	mitochondrion*	1.07069	1.11014	0
YMR035W	IMP2	mitochondrial inner membrane protease	mitochondrial protein processing	peptidase activity*	mitochondrial inner membrane peptidase complex	0	0	-0.880924
YMR150C	IMP1	mitochondrial inner membrane protease	mitochondrial protein processing	peptidase activity*	mitochondrion*	-1.02645	-0.972811	0
YPR058W	YMC1	(putative) mitochondrial carrier	mitochondrial transport	organic acid transporter activity	mitochondrion	-1.08895	-0.892299	-0.843514
YOR222W	ODC2	unknown; similar to mitochondrial ADP/ATP carrier proteins	mitochondrial transport	organic acid transporter activity*	mitochondrion*	-0.845922	0	-0.531503
YGL055W	OLE1	unknown	mitochondrion inheritance*	stearoyl-CoA 9-desaturase activity	endoplasmic reticulum membrane	-1.64071	-1.61257	-0.842411
YPR024W	YME1	AAA family protease	mitochondrion organization and biogenesis	ATP-dependent peptidase activity	mitochondrion*	-1.01623	0	0
YGL219C	MDM34	unknown; similar to Mycoplasma genitalium threoninyl-tRNA	mitochondrion organization and biogenesis	molecular_function	cytoplasm*	0	0	0.731439
YLL001W	DNM1	dynamin-related protein	mitochondrion organization and biogenesis*	GTPase activity*	mitochondrion*	-0.797155	0	0
YJR120W		unknown	mitochondrion organization and biogenesis*	molecular_function	cellular_component	-0.819543	0	-0.496922
YMR134W		unknown	mitochondrion organization and biogenesis*	molecular_function	cytoplasm*	-1.06247	-1.0444	0
YNL149C	PGA2	unknown	mitochondrion organization and biogenesis*	molecular_function	endoplasmic reticulum*	-1.61004	-1.08708	0
YLR368W	MDM30	unknown	mitochondrion organization and biogenesis*	molecular_function	mitochondrion	0.84049	0	0
YMR012W	CLU1	translation initiation factor eIF3 subunit	mitochondrion organization and biogenesis*	molecular_function	cytoplasm*	0	0	0.657417
YDR106W	ARP10	actin-related protein	mitosis	structural constituent of cytoskeleton	cytoplasm*	0.81107	0.783516	0
YDR180W	SCC2	unknown; binds chromosomes	mitotic sister chromatid cohesion*	molecular_function	nuclear cohesin complex	-2.50233	-2.05172	-1.12561
YMR048W	CSM3	unknown	mitotic sister chromatid cohesion*	molecular_function	nucleus	0	0	-0.723782
YNL273W	TOF1	topoisomerase I interacting factor	mitotic sister chromatid cohesion*	molecular_function	nuclear chromosome	0	0	-0.863093
YDL003W	MCD1	unknown	mitotic sister chromatid cohesion*	molecular_function	nucleus*	0.886126	1.04817	0
YJL019W	MPS3	unknown	mitotic sister chromatid cohesion*	molecular_function	integral to membrane*	0	0.789977	0
YOL115W	PAP2	unknown	mitotic sister chromatid cohesion*	polynucleotide adenylyltransferase activity*	nucleus*	0	0.900446	0
YMR076C	PDS5	unknown	mitotic sister chromatid cohesion*	structural molecule activity	condensed nuclear chromosome	0	0	-0.568161
YML034W	SRC1	unknown	mitotic sister chromatid segregation	molecular_function	cellular_component	-0.745533	0	-0.873968
YKL049C	CSE4	histone-related	mitotic sister chromatid segregation*	centromeric DNA binding*	kinetochore*	0	0	-0.660606
YGR098C	ESP1	spindle pole body duplication	mitotic sister chromatid segregation*	cysteine-type endopeptidase activity	cytoplasm*	0.972619	0	0
YKR054C	DYN1	dynein heavy chain	mitotic sister chromatid segregation*	motor activity	cytoplasmic microtubule*	0	0	-0.664107
YDR113C	PDS1	anaphase inhibitor (putative)	mitotic sister chromatid segregation*	protein binding	nucleus*	0.908195	0.823019	0
YBL084C	CDC27	anaphase-promoting complex subunit	mitotic sister chromatid segregation*	protein binding*	anaphase-promoting complex	0	0	-0.464535
YDR118W	APC4	anaphase-promoting complex subunit	mitotic sister chromatid segregation*	protein binding*	anaphase-promoting complex	0.904696	1.0158	0.585269
YNL172W	APC1	anaphase-promoting complex subunit	mitotic sister chromatid segregation*	protein binding*	anaphase-promoting complex	0	0	1.43623
YAL047C	SPC72	spindle pole body component	mitotic sister chromatid segregation*	structural constituent of cytoskeleton	outer plaque of spindle pole body	1.01932	1.11809	0
YDR130C	FIN1	unknown	mitotic sister chromatid segregation*	structural constituent of cytoskeleton*	nucleus*	1.03461	1.17314	0
YMR168C	CEP3	kinetochore protein complex, 71 KD subunit	mitotic spindle checkpoint	DNA bending activity*	condensed nuclear chromosome kinetochore*	0	0	-0.939306
YJL013C	MAD3	spindle checkpoint complex subunit	mitotic spindle checkpoint	molecular_function	nucleus	0.912957	0	0
YDR517W	GRH1	unknown	mitotic spindle checkpoint*	molecular_function	cytoplasm	0	0	0.74077
YDL028C	MPS1	protein kinase	mitotic spindle checkpoint*	protein threonine/tyrosine kinase activity	spindle pole body*	1.06384	1.38022	0
YCL029C	BIK1	microtubule-associated protein	mitotic spindle organization and biogenesis in nucleus*	microtubule binding	spindle pole body*	0	0	-0.629093
YGL216W	KIP3	kinesin related protein	mitotic spindle organization and biogenesis in nucleus*	microtubule motor activity	cytoplasmic microtubule*	0.816553	0.85044	0
YKL052C	ASK1	unknown	mitotic spindle organization and biogenesis in nucleus*	structural constituent of cytoskeleton	condensed nuclear chromosome kinetochore*	0	0	-0.494842
YKR083C	DAD2	unknown; similar to paramyosin	mitotic spindle organization and biogenesis in nucleus*	structural constituent of cytoskeleton	condensed nuclear chromosome kinetochore*	0	-0.81828	-1.03956
YGL061C	DUO1	unknown	mitotic spindle organization and biogenesis in nucleus*	structural constituent of cytoskeleton	spindle pole body*	1.50618	2.0053	0
YLR136C	TIS11	unknown	mRNA catabolic process*	mRNA binding	cytoplasm*	0	0	1.40802
YNL016W	PUB1	poly(A)+ RNA-binding protein	mRNA catabolic process, nonsense-mediated decay*	mRNA binding*	cytoplasm*	-1.31075	-1.05912	-0.880563
YML107C	PML39	unknown	mRNA export from nucleus	molecular_function	ribosome*	-0.936443	0	-0.959477
YDR381W	YRA1	RNA annealing protein	mRNA export from nucleus	RNA binding	transcription export complex	0	-1.17476	0
YIL079C	AIR1	unknown; similar to gag polyprotein	mRNA export from nucleus*	polynucleotide adenylyltransferase activity	nucleus*	0	0	-0.749665
YDL175C	AIR2	unknown	mRNA export from nucleus*	polynucleotide adenylyltransferase activity	nucleus*	0.836066	1.06193	0
YMR273C	ZDS1	peripheral plasma membrane protein	mRNA export from nucleus*	protein binding	cytoplasm*	-0.873807	-0.870975	0
YDR159W	SAC3	nuclear protein	mRNA export from nucleus*	protein binding	nuclear pore	0	0.913884	0
YOR098C	NUP1	nuclear pore protein	mRNA export from nucleus*	protein binding*	nuclear pore	0	0	0.673778
YMR308C	PSE1	beta-karyopherin	mRNA export from nucleus*	protein carrier activity	cytoplasm*	-0.815163	-0.763829	0
YIL149C	MLP2	unknown; similar to Mlp1p and myosin heavy	mRNA export from nucleus*	ribonucleoprotein binding	mitochondrion*	0	0	-0.489933
YKR095W	MLP1	myosin-like protein	mRNA export from nucleus*	ribonucleoprotein binding	nuclear envelope*	0	0	-0.824591
YGL092W	NUP145	nuclear pore protein	mRNA export from nucleus*	RNA binding*	nuclear pore	0	0	-0.576885
YIL115C	NUP159	nuclear pore protein	mRNA export from nucleus*	structural molecule activity	nuclear pore	-1.0671	-0.794398	-0.750666
YBL079W	NUP170	nuclear pore protein	mRNA export from nucleus*	structural molecule activity	nuclear pore	0	1.15899	0
YDL088C	ASM4	unknown	mRNA export from nucleus*	structural molecule activity	nuclear pore	0	0	0.653652
YDR192C	NUP42	nuclear pore protein	mRNA export from nucleus*	structural molecule activity	nuclear pore	0	0	0.6577
YER107C	GLE2	nuclear pore protein	mRNA export from nucleus*	structural molecule activity	nuclear pore	0	0.834923	0
YJL061W	NUP82	nuclear pore protein	mRNA export from nucleus*	structural molecule activity	nuclear pore	0.85439	0.821543	0
YPL005W	AEP3	unknown	mRNA metabolic process	molecular_function	cytoplasm*	0.827375	0	0
YIR001C	SGN1	unknown	mRNA metabolic process	poly(A) binding	cytoplasm	-1.0321	0	0
YGR178C	PBP1	poly(A)-binding protein binding protein	mRNA polyadenylation*	molecular_function	cytoplasm*	0	0	0.578188
YDR228C	PCF11	cleavage/polyadenylation factor CF I component	mRNA polyadenylation*	protein binding	mRNA cleavage factor complex	0	0.86	0
YJR093C	FIP1	interacts with poly(A) polymerase	mRNA polyadenylation*	protein binding*	mRNA cleavage and polyadenylation specificity factor complex	-0.827836	0	0
YLR115W	CFT2	cleavage/polyadenylation factor CF II component	mRNA polyadenylation*	RNA binding	mRNA cleavage and polyadenylation specificity factor complex*	0	0	-0.453078
YPR107C	YTH1	cleavage/polyadenylation specificity factor subunit	mRNA polyadenylation*	RNA binding	mRNA cleavage and polyadenylation specificity factor complex	0	0	-0.625478
YKL059C	MPE1	unknown; similar to members of the chaperonin-containing	mRNA polyadenylation*	RNA binding	mRNA cleavage and polyadenylation specificity factor complex	0	0	0.674387
YJR141W		unknown	mRNA processing	molecular_function	cellular_component	0	0	-0.441022
YOR328W	PDR10	ATP-binding cassette (ABC) family	multidrug transport	ATPase activity, coupled to transmembrane movement of substances	plasma membrane	-0.953885	-0.718887	-1.03092
YJL153C	INO1	L-myo-inositol-1-phosphate synthase	myo-inositol metabolic process	inositol-3-phosphate synthase activity	cytoplasm	0	0	0.642529
YDR497C	ITR1	inositol permease	myo-inositol transport	myo-inositol transporter activity	plasma membrane*	-1.41899	-1.21665	0
YOL103W	ITR2	inositol permease	myo-inositol transport	myo-inositol transporter activity	plasma membrane*	0	-0.871547	0
YHR074W	QNS1	unknown; similar to Rhodobacter protein adgA and	NAD biosynthetic process	hydrolase activity, acting on carbon-nitrogen (but not peptide) bonds, in linear amides*	cytoplasm*	0	0	0.636814
YBL098W	BNA4	unknown; similar to bacterial NADP/NAD-dependent	NAD biosynthetic process	kynurenine 3-monooxygenase activity	mitochondrion*	0	0	0.557551
YMR083W	ADH3	alcohol dehydrogenase III, mitochondrial	NADH oxidation*	alcohol dehydrogenase activity	mitochondrion*	-1.41423	-1.45803	-1.30685
YMR303C	ADH2	alcohol dehydrogenase II	NADH oxidation*	alcohol dehydrogenase activity	cytoplasm	0	-0.852681	-1.17884
YOL086C	ADH1	alcohol dehydrogenase I	NADH oxidation*	alcohol dehydrogenase activity	cytosol	0	-0.783019	-0.525228
YGL256W	ADH4	alcohol dehydrogenase IV	NADH oxidation*	alcohol dehydrogenase activity, zinc-dependent	mitochondrion	1.14764	0.99815	1.15944
YOL059W	GPD2	glycerol-3-phosphate dehydrogenase	NADH oxidation*	glycerol-3-phosphate dehydrogenase (NAD+) activity	mitochondrion*	0	-0.860682	0
YDL022W	GPD1	glycerol-3-phosphate dehydrogenas	NADH oxidation*	glycerol-3-phosphate dehydrogenase (NAD+) activity	cytosol*	0	0	0.779122
YMR135C	GID8	unknown	negative regulation of gluconeogenesis*	molecular_function	cytoplasm*	-0.941075	-1.03581	-0.603805
YBR140C	IRA1	GTPase-activating protein for Ras1p and Ras2p	negative regulation of Ras protein signal transduction*	Ras GTPase activator activity	mitochondrion*	0	0	-1.01854
YML113W	DAT1	oligo(dA)/oligo(dT)-binding protein	negative regulation of transcription from RNA polymerase II promoter	AT DNA binding	nucleus	0	-0.640689	0
YGR122W		unknown	negative regulation of transcription from RNA polymerase II promoter	molecular_function	cytoplasm	0.968183	1.23919	0.594609
YBR050C	REG2	(putative) Glc7p regulatory subunit	negative regulation of transcription from RNA polymerase II promoter	protein phosphatase type 1 regulator activity	protein phosphatase type 1 complex	0	0	-0.514902
YMR182C	RGM1	putative repressor	negative regulation of transcription from RNA polymerase II promoter	RNA polymerase II transcription factor activity	nucleus	-0.993538	0	-0.981
YNL167C	SKO1	CREB-like transcriptional repressor	negative regulation of transcription from RNA polymerase II promoter	RNA polymerase II transcription factor activity	nucleus*	0	0	0.643474
YPR065W	ROX1	transcriptional repressor	negative regulation of transcription from RNA polymerase II promoter	specific transcriptional repressor activity*	nuclear chromosome	-0.726399	-0.813887	0
YGL209W	MIG2	transcriptional repressor	negative regulation of transcription from RNA polymerase II promoter by glucose	specific transcriptional repressor activity*	nucleus	-0.922399	0	0
YML027W	YOX1	binds leu-tRNA gene	negative regulation of transcription from RNA polymerase II promoter*	DNA binding*	nucleus	0	0	-0.982281
YDR451C	YHP1	unknown; similar to Yox1p, which binds Leu-tRNA (SP	negative regulation of transcription from RNA polymerase II promoter*	DNA binding*	nuclear chromosome	1.10382	1.54399	0
YDR028C	REG1	protein phosphatase regulator	negative regulation of transcription from RNA polymerase II promoter*	protein phosphatase type 1 regulator activity	cytoplasm*	-0.968461	-0.920568	0
YJL110C	GZF3	transcription factor	negative regulation of transcription from RNA polymerase II promoter*	transcription factor activity*	nucleus	1.18484	1.23845	0.634515
YDL215C	GDH2	NAD-dependent glutamate dehydrogenase	nitrogen compound metabolic process	glutamate dehydrogenase activity	mitochondrion*	0.78991	0	0.574374
YIR030C	DCG1	may be involved in catabolite repression	nitrogen compound metabolic process	molecular_function	cellular_component	0	0.954351	0
YLR027C	AAT2	aspartate aminotranferase,	nitrogen compound metabolic process*	aspartate transaminase activity	cytoplasm*	0	0	0.773362
YPR035W	GLN1	glutamine synthetase	nitrogen compound metabolic process*	glutamate-ammonia ligase activity	cytoplasm	0	-1.63168	0
YGR019W	UGA1	4-aminobutyrate aminotransferase (GABA transaminase)	nitrogen utilization	4-aminobutyrate transaminase activity	intracellular	0	0	0.85765
YDR384C	ATO3	unknown; similar to Y. lipolytica Gpr1p	nitrogen utilization*	ammonium transporter activity	mitochondrion*	0	-1.23125	0
YNR002C	ATO2	unknown	nitrogen utilization*	ammonium transporter activity	mitochondrion*	-1.70183	-2.9653	-2.01205
YPR138C	MEP3	ammonia permease	nitrogen utilization*	ammonium transporter activity	plasma membrane	0	0	0.733894
YDL040C	NAT1	protein N-acetyltransferase subunit	N-terminal protein amino acid acetylation	peptide alpha-N-acetyltransferase activity	mitochondrion*	0	0	0.702115
YOR253W	NAT5	unknown	N-terminal protein amino acid acetylation	peptide alpha-N-acetyltransferase activity	cytosolic ribosome (sensu Eukaryota)*	0	0	0.585424
YPL269W	KAR9	cytoplasmic microtubule orientation	nuclear migration, microtubule-mediated	molecular_function	mating projection tip*	0	0	-0.528801
YDR488C	PAC11	unknown	nuclear migration, microtubule-mediated*	microtubule motor activity*	cytoplasmic microtubule*	0.978848	0.912819	0
YDR150W	NUM1	unknown	nuclear migration, microtubule-mediated*	tubulin binding	mitochondrion*	-0.91509	-0.905629	0
YKL095W	YJU2	unknown	nuclear mRNA splicing, via spliceosome	molecular_function	nucleus	-1.71688	0	-0.582007
YDL209C	CWC2	unknown	nuclear mRNA splicing, via spliceosome	molecular_function	spliceosome	0	0.862266	0
YGR278W	CWC22	unknown	nuclear mRNA splicing, via spliceosome	molecular_function	spliceosome	0.891313	0	0
YLR298C	YHC1	U1 snRNP protein	nuclear mRNA splicing, via spliceosome	mRNA binding	snRNP U1*	0	-0.748775	-0.563527
YPR101W	SNT309	spliceosome-associated protein	nuclear mRNA splicing, via spliceosome	protein binding*	spliceosome	-0.854279	-0.86952	-0.885213
YLR116W	MSL5	branchpoint bridging protein (commitment complex component)	nuclear mRNA splicing, via spliceosome	RNA binding	commitment complex	0	0	-0.463851
YDR235W	PRP42	U1 snRNP protein	nuclear mRNA splicing, via spliceosome	RNA binding	snRNP U1	0	0	0.843083
YIR009W	MSL1	U2 snRNP protein	nuclear mRNA splicing, via spliceosome	RNA binding	snRNP U2	0	0.948688	0
YJR022W	LSM8	snRNP protein (putative)	nuclear mRNA splicing, via spliceosome	RNA binding*	nucleus*	0	0	-0.506646
YJR050W	ISY1	unknown; interacts with spliceosome	nuclear mRNA splicing, via spliceosome	RNA splicing factor activity, transesterification mechanism	spliceosome	-0.81099	0	-0.439771
YLR275W	SMD2	U1 snRNP protein	nuclear mRNA splicing, via spliceosome	RNA splicing factor activity, transesterification mechanism	U4/U6 x U5 tri-snRNP complex*	0	0	-0.460649
YFR005C	SAD1	unknown	nuclear mRNA splicing, via spliceosome	RNA splicing factor activity, transesterification mechanism	nucleus	0.85625	1.06907	0
YGR075C	PRP38	U4/U6 snRNA dissociation factor	nuclear mRNA splicing, via spliceosome	RNA splicing factor activity, transesterification mechanism	U4/U6 x U5 tri-snRNP complex	1.0486	1.39372	0.700362
YMR213W	CEF1	unknown; similar to S. pombe cdc5+	nuclear mRNA splicing, via spliceosome	RNA splicing factor activity, transesterification mechanism	spliceosome	0	0	0.596503
YOR159C	SME1	U1, U2 snRNP protein	nuclear mRNA splicing, via spliceosome	RNA splicing factor activity, transesterification mechanism	U4/U6 x U5 tri-snRNP complex*	0	0	0.408024
YLR016C	PML1	unknown	nuclear mRNA splicing, via spliceosome*	molecular_function	cytoplasm*	-0.996691	-1.05861	-0.783416
YML029W	USA1	unknown	nuclear mRNA splicing, via spliceosome*	molecular_function	endoplasmic reticulum membrane	0	0	-0.65575
YPR094W	RDS3	unknown	nuclear mRNA splicing, via spliceosome*	molecular_function	spliceosome*	-0.989063	-0.891162	-0.807476
YBR152W	SPP381	U4/U6.U5 snRNP protein	nuclear mRNA splicing, via spliceosome*	protein binding*	U4/U6 x U5 tri-snRNP complex	0	0	-0.738143
YDL084W	SUB2	RNA helicase	nuclear mRNA splicing, via spliceosome*	protein binding*	nucleus*	0	0	0.68519
YGR129W	SYF2	unknown; synthetic lethal with cdc40	nuclear mRNA splicing, via spliceosome*	RNA splicing factor activity, transesterification mechanism	spliceosome	0	0	-0.755556
YIR005W	IST3	unknown	nuclear mRNA splicing, via spliceosome*	RNA splicing factor activity, transesterification mechanism	snRNP U2	1.07212	1.2901	0
YHR165C	PRP8	U4/U6, U5 snRNP protein	nuclear mRNA splicing, via spliceosome*	RNA splicing factor activity, transesterification mechanism*	U4/U6 x U5 tri-snRNP complex*	0	0	-0.789
YKR091W	SRL3	unknown; suppressor of Rad53 lethality	nucleobase, nucleoside, nucleotide and nucleic acid metabolic process	molecular_function	cytoplasm	-0.929665	-0.949898	0
YOR247W	SRL1	unknown; similar to Svs1p; suppressor of Rad53 lethality	nucleobase, nucleoside, nucleotide and nucleic acid metabolic process	molecular_function	cytoplasm*	0	0	0.949385
YDR305C	HNT2	histidine triad family	nucleoside catabolic process	hydrolase activity*	cytoplasm*	0	0.785254	0
YDL125C	HNT1	unknown; similar to protein kinase C inhibitor-I	nucleotide metabolic process	hydrolase activity*	cytoplasm*	0	0	0.621609
YJL173C	RFA3	replication factor A, 13 kD subunit	nucleotide-excision repair*	DNA binding	chromosome, telomeric region*	-1.36566	-0.77434	0
YDL164C	CDC9	DNA ligase	nucleotide-excision repair*	DNA ligase (ATP) activity	nucleus*	0.852906	0.81834	0
YBR114W	RAD16	NEF4 component	nucleotide-excision repair, DNA damage recognition	DNA-dependent ATPase activity*	repairosome*	-0.852801	0	-0.643637
YJR052W	RAD7	NEF4 component	nucleotide-excision repair, DNA damage recognition	DNA-dependent ATPase activity*	repairosome*	0	0.8515	0.517419
YGL065C	ALG2	glycosyltransferase	oligosaccharide-lipid intermediate assembly	glycolipid mannosyltransferase activity	endoplasmic reticulum	0.777237	0.804296	0
YMR189W	GCV2	glycine decarboxylase P subunit	one-carbon compound metabolic process*	glycine dehydrogenase (decarboxylating) activity	mitochondrion*	0.805887	0	0
YKR080W	MTD1	NAD-dependent 5,10-methylenetetrahydrafolate dehydrogenase	one-carbon compound metabolic process*	methylenetetrahydrofolate dehydrogenase (NAD+) activity	cytosol	0	-2.31146	-1.55994
YMR020W	FMS1	unknown	pantothenate biosynthetic process*	amine oxidase activity	cytoplasm	-0.939578	-1.06448	-1.00147
YPR069C	SPE3	putrescine aminopropyltransferase (spermidine synthase)	pantothenate biosynthetic process*	spermidine synthase activity	cytoplasm*	-0.985149	-0.927809	-1.08998
YLR146C	SPE4	spermine synthase	pantothenate biosynthetic process*	spermine synthase activity	cytoplasm	0	0	1.04717
YNR033W	ABZ1	para-aminobenzoate synthase	para-aminobenzoic acid metabolic process	4-amino-4-deoxychorismate synthase activity	cytoplasm	0	0	-0.543899
YPR074C	TKL1	transketolase	pentose-phosphate shunt	transketolase activity	cytoplasm	0	0	0.710075
YKL157W	APE2	aminopeptidase yscII	peptide metabolic process	leucyl aminopeptidase activity	cytoplasm*	0	0	0.564877
YJR117W	STE24	zinc metalloprotease; a-factor precursor processing	peptide pheromone maturation	metalloendopeptidase activity*	mitochondrial outer membrane*	0	0	0.606777
YJR097W	JJJ3	unknown; similar to E. coli DnaJ	peptidyl-diphthamide biosynthetic process from peptidyl-histidine	molecular_function	cytoplasm*	0	0	-0.687925
YIL103W	DPH1	unknown; similar to diptheria toxin resistance protein	peptidyl-diphthamide biosynthetic process from peptidyl-histidine	molecular_function	cytoplasm	0.787873	0.937557	0
YDR140W	MTQ2	unknown	peptidyl-glutamine methylation	S-adenosylmethionine-dependent methyltransferase activity*	cytoplasm*	0	0	0.839236
YNL329C	PEX6	ATPase (putative)	peroxisome organization and biogenesis	ATPase activity	cytoplasm*	-1.09744	0	-0.89093
YOR084W		unknown	peroxisome organization and biogenesis	lipase activity	peroxisomal matrix	0	-0.70078	0
YPR128C	ANT1	unknown; similar to ADP/ATP carrier proteins	peroxisome organization and biogenesis*	adenine nucleotide transporter activity	cytoplasm*	0	0	-0.552256
YDR244W	PEX5	peroxisomal protein receptor	peroxisome organization and biogenesis*	peroxisome targeting sequence binding*	cytosol*	-0.928846	-1.03467	-0.733488
YDR142C	PEX7	import receptor	peroxisome organization and biogenesis*	peroxisome targeting sequence binding*	cytosol*	0	0	0.853116
YLR060W	FRS1	phenylalanyl-tRNA synthetase subunit	phenylalanyl-tRNA aminoacylation	phenylalanine-tRNA ligase activity	cytoplasm*	0	0	1.07608
YPL187W	MF(ALPHA)1	alpha factor precursor	pheromone-dependent signal transduction during conjugation with cellular fusion	mating pheromone activity	extracellular region	0	0.789393	0.646385
YJL157C	FAR1	Cdc28p kinase inhibitor	pheromone-dependent signal transduction during conjugation with cellular fusion*	cyclin-dependent protein kinase inhibitor activity	cytoplasm*	-0.745891	0	0
YDR085C	AFR1	cytoskeletal protein, similar to arrestins	pheromone-dependent signal transduction during conjugation with cellular fusion*	receptor signaling protein activity	mating projection base	0.839364	0	0.701543
YJR086W	STE18	gamma subunit of G protein	pheromone-dependent signal transduction during conjugation with cellular fusion*	signal transducer activity	cytoplasm*	-0.742125	-1.23745	-0.775171
YBR011C	IPP1	inorganic pyrophosphatase, cytoplasmic	phosphate metabolic process	inorganic diphosphatase activity	cytosol	-0.846765	-0.967715	0
YEL016C	NPP2	unknown; similar to Ycr026p	phosphate metabolic process	nucleoside-triphosphatase activity*	cellular_component	1.07537	1.39556	0.55945
YJR077C	MIR1	mitochondrial phosphate transporter	phosphate transport	inorganic phosphate transporter activity	mitochondrion*	-0.897129	-0.931845	0
YIL124W	AYR1	unknown; similar to insect-type alcohol/ribitol	phosphatidic acid biosynthetic process	acylglycerone-phosphate reductase activity	cytoplasm*	0	0	0.474071
YJR073C	OPI3	methylene-fatty-acyl-phospholipid synthase	phosphatidylcholine biosynthetic process	phosphatidyl-N-methylethanolamine N-methyltransferase activity	mitochondrion*	-1.02138	0	0
YGR007W	MUQ1	choline phosphate cytidylyltransferase	phosphatidylethanolamine biosynthetic process	ethanolamine-phosphate cytidylyltransferase activity	cytoplasm*	0	0	0.75415
YBR029C	CDS1	CDP-diacylglycerol synthase	phosphatidylglycerol biosynthetic process*	phosphatidate cytidylyltransferase activity	mitochondrion*	-0.857076	0	0
YER026C	CHO1	phosphatidylserine synthase	phosphatidylserine biosynthetic process	CDP-diacylglycerol-serine O-phosphatidyltransferase activity	endoplasmic reticulum	-1.48749	-0.849424	0
YBR042C		unknown	phospholipid biosynthetic process	acyltransferase activity	lipid particle	0	-0.95881	-0.641988
YDR018C		unknown; similar to Ybr042p	phospholipid biosynthetic process	acyltransferase activity	cellular_component	1.40452	1.60925	1.14986
YKR067W	GPT2	unknown; similar to Sct1p	phospholipid biosynthetic process	glycerol-3-phosphate O-acyltransferase activity	cytoplasm*	0	0	-0.609429
YBL039C	URA7	CTP synthase 1	phospholipid biosynthetic process*	CTP synthase activity	cytosol	0	0	0.901366
YOR386W	PHR1	deoxyribodipyrimidine photolyase	photoreactive repair	deoxyribodipyrimidine photo-lyase activity	nucleus*	0	0.880225	0
YGR138C	TPO2	major facilitator superfamily	polyamine transport	spermine transporter activity	plasma membrane*	0	-1.03974	1.20131
YPR156C	TPO3	major facilitator superfamily	polyamine transport	spermine transporter activity	plasma membrane*	0	-0.758898	1.31589
YLL028W	TPO1	major facilitator superfamily	polyamine transport	spermine transporter activity*	plasma membrane*	-2.02397	-2.02172	-0.907886
YOR273C	TPO4	unknown; similar to members of major facilitator superfamily	polyamine transport	spermine transporter activity*	plasma membrane*	-1.27885	-0.803205	0
YDR452W	PPN1	unknown; similar to human sphingomyelin phosphodiesterase	polyphosphate metabolic process	endopolyphosphatase activity	vacuolar membrane	0	0	0.58486
YNL085W	MKT1	retroviral protease signature protein	positive regulation of protein biosynthetic process*	nuclease activity	cytoplasm*	1.20742	0	0
YHR014W	SPO13	negative regulator of M phase (putative)	positive regulation of sister chromatid cohesion*	protein binding	nucleus*	0	1.31284	0
YML051W	GAL80	transcriptional repressor	positive regulation of transcription by galactose*	specific transcriptional repressor activity	cytoplasm*	-0.928303	0	-0.624053
YDR009W	GAL3	galactokinase	positive regulation of transcription by galactose*	transcriptional activator activity	cytoplasm	0	0	0.7309
YHR006W	STP2	unknown	positive regulation of transcription from RNA polymerase II promoter	specific RNA polymerase II transcription factor activity	nucleus	0	0	0.665809
YDR183W	PLP1	unknown	positive regulation of transcription from RNA polymerase II promoter by pheromones*	GTPase inhibitor activity	cytoplasm	0	0	0.494838
YPL075W	GCR1	transcriptional activator	positive regulation of transcription from RNA polymerase II promoter*	DNA binding*	nucleus	0	0	-0.430979
YKL112W	ABF1	ARS-binding factor	positive regulation of transcription from RNA polymerase II promoter*	DNA binding*	nucleus*	0.929875	0	0
YNL330C	RPD3	histone deacetylase	positive regulation of transcription from RNA polymerase II promoter*	histone deacetylase activity*	histone deacetylase complex*	-0.838063	0	0
YPR005C	HAL1	unknown	positive regulation of transcription from RNA polymerase II promoter*	molecular_function	cytoplasm	0	0	-0.628302
YGL130W	CEG1	mRNA guanylyltransferase	positive regulation of transcription from RNA polymerase II promoter*	mRNA guanylyltransferase activity	nucleus	0	0	0.786197
YDR123C	INO2	transcription factor	positive regulation of transcription from RNA polymerase II promoter*	specific RNA polymerase II transcription factor activity	nucleus	1.05173	1.07918	0.665327
YMR039C	SUB1	transcriptional coactivator	positive regulation of transcription from RNA polymerase II promoter*	transcription coactivator activity	nucleus	-1.74425	-1.91788	-1.17148
YDR397C	NCB2	negative regulator of RNA polymerase II	positive regulation of transcription from RNA polymerase II promoter*	transcription coactivator activity*	nucleus	0	-0.909459	0
YGL254W	FZF1	(putative) transcription factor	positive regulation of transcription from RNA polymerase II promoter*	transcription factor activity	nucleus	0	0	0.729897
YBR240C	THI2	transcription factor	positive regulation of transcription from RNA polymerase II promoter*	transcriptional activator activity	nucleus	0	0	-0.568777
YIR033W	MGA2	chromatin remodeling (putative)	positive regulation of transcription from RNA polymerase II promoter*	transcriptional activator activity	endoplasmic reticulum membrane	0	-0.829444	0
YNL148C	ALF1	alpha-tubulin foldin	post-chaperonin tubulin folding pathway*	microtubule binding*	cytoplasm*	-0.899871	0	0
YLR292C	SEC72	ER protein translocation subcomplex subunit	posttranslational protein targeting to membrane	protein transporter activity	endoplasmic reticulum membrane*	0	0	0.716264
YGL246C	RAI1	unknown; similar to C. elegans DOM-3 (GB	processing of 27S pre-rRNA*	enzyme regulator activity	nucleus	0.929069	0.962743	0.712454
YPR002W	PDH1	unknown; similar to Bacillus subtilis MMGE protein	propionate metabolic process	molecular_function	cytoplasm*	0	-1.19986	-0.468357
YDL141W	BPL1	biotin	protein amino acid biotinylation	biotin-[acetyl-CoA-carboxylase] ligase activity*	cytoplasm*	0	0.892737	0
YDR481C	PHO8	vacuolar alkaline phosphatase	protein amino acid dephosphorylation	alkaline phosphatase activity	vacuolar membrane (sensu Fungi)	0	0	0.722601
YGR161C	RTS3	unknown	protein amino acid dephosphorylation	protein phosphatase type 2A activity	cytoplasm*	-1.83176	-1.49344	0
YFR028C	CDC14	protein phosphatase	protein amino acid dephosphorylation*	phosphoprotein phosphatase activity	nucleus*	0	1.34512	1.02836
YNL053W	MSG5	dual-specificity protein phosphatase	protein amino acid dephosphorylation*	prenylated protein tyrosine phosphatase activity	cytoplasm	-1.05871	-0.899693	0
YFR003C	YPI1	unknown	protein amino acid dephosphorylation*	protein phosphatase inhibitor activity	cellular_component*	-0.815451	-0.874055	0
YOR208W	PTP2	protein tyrosine phosphatase	protein amino acid dephosphorylation*	protein tyrosine phosphatase activity	nucleus	0	0	0.62372
YBR276C	PPS1	protein phosphatase	protein amino acid dephosphorylation*	protein tyrosine/threonine phosphatase activity	cellular_component	0	0	-0.582079
YBR015C	MNN2	Golgi alpha-1,2-mannosyltransferase (putative)	protein amino acid glycosylation	alpha-1,2-mannosyltransferase activity	Golgi apparatus	-0.807862	-1.03476	0
YEL042W	GDA1	Golgi membrane guanosine diphosphatase	protein amino acid glycosylation	guanosine-diphosphatase activity*	Golgi apparatus	0	0	0.575981
YER003C	PMI40	mannose-6-phosphate isomerase	protein amino acid glycosylation*	mannose-6-phosphate isomerase activity	cytoplasm*	-0.728596	0	0
YDR414C	ERD1	ER protein retention	protein amino acid glycosylation*	molecular_function	membrane	0.899306	0.972888	0
YMR149W	SWP1	oligosaccharyltransferase complex subunit	protein amino acid N-linked glycosylation	dolichyl-diphosphooligosaccharide-protein glycotransferase activity	oligosaccharyl transferase complex	-0.733719	0	0
YGL022W	STT3	oligosaccharyltransferase complex assembly	protein amino acid N-linked glycosylation	dolichyl-diphosphooligosaccharide-protein glycotransferase activity	oligosaccharyl transferase complex	0	0	0.63703
YOR103C	OST2	oligosaccharyltransferase complex subunit	protein amino acid N-linked glycosylation	dolichyl-diphosphooligosaccharide-protein glycotransferase activity	oligosaccharyl transferase complex	0	0	0.499624
YML115C	VAN1	mannosyltransferase	protein amino acid N-linked glycosylation	mannosyltransferase activity	membrane*	-0.899065	-0.881764	-0.546625
YDL232W	OST4	oligosaccharyltransferase complex assembly	protein amino acid N-linked glycosylation	protein binding, bridging*	endoplasmic reticulum membrane*	-0.895539	-0.963446	0
YBR243C	ALG7	UDP-N-acetyl-glucosamine-1-P transferase (GPT)	protein amino acid N-linked glycosylation	UDP-N-acetylglucosamine-dolichyl-phosphate N-acetylglucosaminephosphotransferase activity	endoplasmic reticulum	0	0	-0.577088
YDR221W	GTB1	unknown; similar to the beta subunit of human glucosidase	protein amino acid N-linked glycosylation*	alpha-glucosidase activity	endoplasmic reticulum*	1.1285	0.934328	0
YGL225W	VRG4	Golgi GDP-mannose transporter	protein amino acid N-linked glycosylation*	nucleotide-sugar transporter activity	mitochondrion*	0	0	1.03821
YPR183W	DPM1	dolichol phosphate mannose synthase	protein amino acid N-linked glycosylation*	transferase activity, transferring glycosyl groups*	mitochondrion*	0	0	0.903607
YGL257C	MNT2	unknown	protein amino acid O-linked glycosylation	alpha-1,3-mannosyltransferase activity	cellular_component	1.08407	1.01496	0
YOR321W	PMT3	dolichyl phosphate-D-mannose	protein amino acid O-linked glycosylation	dolichyl-phosphate-mannose-protein mannosyltransferase activity	endoplasmic reticulum	0	0	-0.498264
YGR199W	PMT6	putative O-mannosyltransferase	protein amino acid O-linked glycosylation	dolichyl-phosphate-mannose-protein mannosyltransferase activity	endoplasmic reticulum	0	0	0.578658
YDR483W	KRE2	alpha-1,2-mannosyltransferase	protein amino acid O-linked glycosylation*	alpha-1,2-mannosyltransferase activity	Golgi apparatus	-1.04808	-0.855059	0
YOR099W	KTR1	mannosyltransferase	protein amino acid O-linked glycosylation*	alpha-1,2-mannosyltransferase activity	Golgi apparatus	0	0	0.847923
YLL019C	KNS1	protein kinase	protein amino acid phosphorylation	protein serine/threonine kinase activity*	cellular_component	-0.882365	0	0
YER027C	GAL83	component of Snf1 complex	protein amino acid phosphorylation*	AMP-activated protein kinase activity	cytoplasm*	0	0	0.529329
YGL208W	SIP2	component of Snf1 protein complex	protein amino acid phosphorylation*	AMP-activated protein kinase activity	cytoplasm*	0	0	0.817536
YDL108W	KIN28	protein kinase; also TFIIH subunit	protein amino acid phosphorylation*	general RNA polymerase II transcription factor activity*	transcription factor TFIIH complex	0.94336	0.814348	0
YOL128C	YGK3	protein kinase	protein amino acid phosphorylation*	glycogen synthase kinase 3 activity	cellular_component	0	0	-0.900469
YBL016W	FUS3	protein kinase	protein amino acid phosphorylation*	MAP kinase activity	cytoplasm*	0	0	-0.539695
YPR054W	SMK1	MAP kinase	protein amino acid phosphorylation*	MAP kinase activity	mitochondrion	0	0	-0.882162
YDL159W	STE7	MAPKK (mitogen-activated protein kinase kinase)	protein amino acid phosphorylation*	MAP kinase kinase activity	cytoplasm*	0.873511	0.793569	0
YJL128C	PBS2	two-component pathway	protein amino acid phosphorylation*	MAP kinase kinase activity*	cytoplasm*	0.976699	1.13748	0
YJL095W	BCK1	serine-threonine protein kinase	protein amino acid phosphorylation*	MAP kinase kinase kinase activity	intracellular	0	0	-1.12122
YGR188C	BUB1	protein kinase	protein amino acid phosphorylation*	protein binding*	nucleus*	1.06228	1.31849	0
YCR091W	KIN82	protein kinase	protein amino acid phosphorylation*	protein kinase activity	cellular_component	0	0	-0.530468
YOL100W	PKH2	protein kinase (ser/thr)	protein amino acid phosphorylation*	protein kinase activity	nucleus	-0.764153	-0.976568	0
YJL106W	IME2	serine/threonine protein kinase	protein amino acid phosphorylation*	protein kinase activity	nucleus	1.19521	0	0
YDR247W	VHS1	putative protein kinase	protein amino acid phosphorylation*	protein kinase activity*	cytoplasm	-0.991627	0	-0.863941
YBL009W	ALK2	unknown	protein amino acid phosphorylation*	protein kinase activity*	cellular_component	0	0.808522	0
YGL021W	ALK1	DNA damage-responsive protein	protein amino acid phosphorylation*	protein kinase activity*	cellular_component	0	1.20291	0
YNL298W	CLA4	protein kinase	protein amino acid phosphorylation*	protein serine/threonine kinase activity	actin cap	0	0	-0.581684
YPR111W	DBF20	M phase; protein kinase	protein amino acid phosphorylation*	protein serine/threonine kinase activity	cytoplasm	0	0	-0.727577
YDL017W	CDC7	S phase protein kinase	protein amino acid phosphorylation*	protein serine/threonine kinase activity	nucleus*	0.768807	0.88138	0
YDR523C	SPS1	protein kinase	protein amino acid phosphorylation*	protein serine/threonine kinase activity	cytoplasm*	0.989238	0	0
YGL158W	RCK1	protein kinase	protein amino acid phosphorylation*	protein serine/threonine kinase activity	cellular_component	1.16525	1.2629	0
YGR092W	DBF2	late mitosis; protein kinase	protein amino acid phosphorylation*	protein serine/threonine kinase activity	bud neck*	1.68781	0	0
YHR205W	SCH9	protein kinase	protein amino acid phosphorylation*	protein serine/threonine kinase activity	cytoplasm*	0	0	0.667855
YOL045W	PSK2	protein kinase	protein amino acid phosphorylation*	protein serine/threonine kinase activity	cytoplasm*	0	1.15301	0.676105
YIL015W	BAR1	alpha-factor degradation	protein catabolic process	aspartic-type endopeptidase activity	cell wall-bounded periplasmic space	0	0.841251	0
YFL007W	BLM10	major facilitator superfamily	protein catabolic process*	proteasome activator activity	nucleus*	0	0	-0.85167
YPL215W	CBP3	cytochrome-c reductase assembly	protein complex assembly	molecular_function	mitochondrion*	0	-1.06302	-0.945196
YGR105W	VMA21	vacuolar H+-ATPase assembly protein	protein complex assembly	molecular_function	endoplasmic reticulum membrane	1.38612	0	0.929393
YNL315C	ATP11	F1F0-ATPase complex assembly protein	protein complex assembly	unfolded protein binding	mitochondrion*	0	0	-0.641734
YBR044C	TCM62	unknown; similar to mitochondrial Hsp60p	protein complex assembly	unfolded protein binding	mitochondrion*	0.990286	1.08126	0
YPR140W	TAZ1	unknown; similar to human Barth syndrome gene tafazzin	protein complex assembly*	1-acylglycerophosphocholine O-acyltransferase	mitochondrion*	0	0	0.575673
YKL016C	ATP7	F1F0-ATPase complex, FO D subunit	protein complex assembly*	hydrogen ion transporting ATP synthase activity, rotational mechanism	mitochondrion*	-1.84434	-2.0158	0
YKL119C	VPH2	vacuolar H+-ATPase assembly protein	protein complex assembly*	molecular_function	endoplasmic reticulum membrane	-1.02477	0	0
YNL026W	SAM50	unknown	protein complex assembly*	molecular_function	mitochondrion*	0	0	0.648768
YDL107W	MSS2	unknown	protein complex assembly*	protein transporter activity	mitochondrial inner membrane	0.999986	0.977993	0
YBR081C	SPT7	histone acetyltransferase complex subunit	protein complex assembly*	structural molecule activity	mitochondrion*	0	0	-0.733309
YGL213C	SKI8	antiviral RNA binding protein	protein complex assembly*	translation repressor activity	cytoplasm*	1.09947	1.47698	0.785816
YGL095C	VPS45	membrane protein	protein complex assembly*	unfolded protein binding	cytosol*	0	0	0.575878
YJR099W	YUH1	ubiquitin-specific protease	protein deubiquitination	ubiquitin-specific protease activity	cytoplasm	-0.681884	0	-0.64529
YDL122W	UBP1	ubiquitin-specific protease	protein deubiquitination	ubiquitin-specific protease activity	cytoplasm*	0	0	0.670881
YDR361C	BCP1	unknown	protein export from nucleus*	molecular_function	cytoplasm*	0	0	1.12093
YKL117W	SBA1	Hsp90 associated co-chaperone	protein folding	chaperone binding	cytoplasm*	0	-0.90481	0
YHR176W	FMO1	unknown; similar to flavin-containing monooxygenases	protein folding	monooxygenase activity	endoplasmic reticulum membrane	0.885546	1.04989	0
YML078W	CPR3	peptidyl-prolyl cis-trans isomerase	protein folding	peptidyl-prolyl cis-trans isomerase activity	mitochondrion	-1.36248	-1.04951	-0.829049
YCL043C	PDI1	protein disulfide isomerase	protein folding	protein disulfide isomerase activity*	endoplasmic reticulum lumen	0	0	-0.463656
YOR020C	HSP10	mitochondrial chaperonin	protein folding	unfolded protein binding	mitochondrion*	-1.35351	-1.2761	0
YMR214W	SCJ1	unknown; similar to E. coli DnaJ	protein folding*	chaperone binding	endoplasmic reticulum lumen	0	0	-0.579764
YML130C	ERO1	protein disulfide bond formation in the ER	protein folding*	electron carrier activity*	endoplasmic reticulum	-0.869516	0	0
YPL221W	FLC1	unknown; bypass of PAM1	protein folding*	FAD transporter activity	endoplasmic reticulum*	0	0	0.772261
YGR132C	PHB1	unknown	protein folding*	molecular_function	mitochondrion*	-0.696859	-0.799075	0
YDL065C	PEX19	unknown	protein folding*	protein binding	cytosol	0	-0.790469	0
YDL143W	CCT4	cytoplasmic chaperonin subunit	protein folding*	unfolded protein binding	cytoplasm*	0	0	0.717174
YDR212W	TCP1	cytoplasmic chaperonin complex	protein folding*	unfolded protein binding	cytoplasm*	0	1.1668	0
YGR285C	ZUO1	binds Z-DNA	protein folding*	unfolded protein binding	cytoplasm*	0	0	0.681471
YJL014W	CCT3	cytoplasmic chaperonin complex	protein folding*	unfolded protein binding	cytoplasm*	0	0	0.596938
YJR064W	CCT5	cytoplasmic chaperonin complex	protein folding*	unfolded protein binding	cytoplasm*	0	0	0.562577
YFL016C	MDJ1	chaperone; DnaJ homolog	protein folding*	unfolded protein binding*	mitochondrion*	0	-0.874864	0
YER154W	OXA1	cytochrome c oxidase assembly	protein import into mitochondrial inner membrane	protein transporter activity	mitochondrion*	0	0	0.518273
YKR065C	PAM17	unknown	protein import into mitochondrial matrix	molecular_function	mitochondrion*	-0.813436	0	0
YPL063W	TIM50	unknown	protein import into mitochondrial matrix	molecular_function	mitochondrion*	0	0	-0.915134
YGR046W	TAM41	unknown; similar to phage 1C ANTP-139 protein PIR	protein import into mitochondrial matrix	molecular_function	mitochondrion*	0	0	0.453523
YNL131W	TOM22	outer membrane translocase component	protein import into mitochondrial matrix	protein transporter activity	mitochondrion*	-0.940039	-1.07815	0
YNR017W	MAS6	inner membrane translocase component	protein import into mitochondrial matrix	protein transporter activity	mitochondrion*	-1.54367	-1.47641	0
YNL070W	TOM7	small subunit of translocase	protein import into mitochondrial matrix*	protein transporter activity	mitochondrion*	0	-0.956483	0
YGL241W	KAP114	karyopherin	protein import into nucleus	protein carrier activity	cytoplasm*	0	1.1509	0
YJR074W	MOG1	unknown; interacts with Gsp1p	protein import into nucleus	Ran GTPase binding	nucleus	-1.0934	-1.40707	0
YPL125W	KAP120	unknown; similar to members of the karyopherin family	protein import into nucleus	structural constituent of nuclear pore	cytoplasm*	0	0	-0.468743
YNR016C	ACC1	acetyl-CoA carboxylase	protein import into nucleus*	acetyl-CoA carboxylase activity*	mitochondrion*	-0.993068	0	-0.736521
YML031W	NDC1	spindle pole body duplication	protein import into nucleus*	structural constituent of cytoskeleton	nuclear pore*	-0.929308	-0.801391	-0.818018
YHR109W	CTM1	unknown	protein modification	[cytochrome c]-lysine N-methyltransferase activity	cytosol	0.864082	1.00275	0
YML111W	BUL2	unknown; similar to Bul1p	protein monoubiquitination*	protein binding	cytoplasm*	-0.790986	0	0
YPR066W	UBA3	Rub1p activating protein	protein neddylation	NEDD8 activating enzyme activity	cytoplasm	-0.936454	-0.937088	-1.16969
YLR128W	DCN1	unknown	protein neddylation*	enzyme activator activity	cellular_component	0	0	-0.534201
YGL203C	KEX1	carboxypeptidase (YSC-alpha)	protein processing	carboxypeptidase D activity	Golgi trans face	0	0	0.671687
YHR028C	DAP2	dipeptidyl aminopeptidase B	protein processing	dipeptidyl-peptidase and tripeptidyl-peptidase activity	vacuolar membrane (sensu Fungi)	0	0	0.627779
YMR274C	RCE1	protease, acts on Ras and a-factor C-termini	protein processing*	prenyl-dependent CAAX protease activity	integral to endoplasmic reticulum membrane	-0.875048	0	0
YEL030W	ECM10	heat shock protein (HSP70)	protein refolding*	molecular_function	mitochondrion*	0	0.722898	0
YKL002W	DID4	unknown	protein retention in Golgi*	protein binding	cytoplasm*	-0.885724	0	0
YLR250W	SSP120	unknown	protein secretion	molecular_function	cytoplasm	-0.867672	0	0
YDR510W	SMT3	ubiquitin-like protein	protein sumoylation	protein tag	nucleus*	-1.19616	-1.86852	0
YDR390C	UBA2	E1-like (ub.-activating) enzyme	protein sumoylation	SUMO activating enzyme activity	nucleus	0	0	0.53793
YML055W	SPC2	signal peptidase subunit	protein targeting to ER*	protein binding	signal peptidase complex	-1.10069	-1.62791	-1.13768
YLR378C	SEC61	ER protein translocation complex subunit	protein targeting to ER*	protein transporter activity	integral to endoplasmic reticulum membrane*	0	0	0.770154
YKL122C	SRP21	signal recognition particle subunit	protein targeting to ER*	signal sequence binding	nucleus*	-1.09298	-1.4947	-0.612172
YPR088C	SRP54	signal recognition particle subunit	protein targeting to ER*	signal sequence binding	signal recognition particle, endoplasmic reticulum targeting	-0.785213	0	-0.536941
YBL069W	AST1	targets plasma membrane ATPase	protein targeting to membrane	molecular_function	extrinsic to membrane	0	-0.84839	-0.541393
YDR372C	VPS74	unknown	protein targeting to vacuole	molecular_function	cytoplasm*	-0.822095	-0.882672	0
YOL129W	VPS68	unknown	protein targeting to vacuole	molecular_function	mitochondrion*	-1.37284	-0.97482	0
YJR126C	VPS70	unknown; similar to transferrin receptor	protein targeting to vacuole	molecular_function	cellular_component	0	0	0.574931
YOL082W	ATG19	unknown	protein targeting to vacuole	protein binding	cytoplasm*	0	0	0.662142
YLL042C	ATG10	unknown	protein targeting to vacuole*	APG12 conjugating enzyme activity	cytoplasm	0	0	-0.85757
YNR007C	ATG3	unknown	protein targeting to vacuole*	APG8 conjugating enzyme activity	cytoplasm	0	-0.869961	0
YBR131W	CCZ1	unknown	protein targeting to vacuole*	guanyl-nucleotide exchange factor activity	membrane*	0	0	-0.829504
YDL149W	ATG9	unknown	protein targeting to vacuole*	identical protein binding	cytoplasm*	0	0.796114	0
YBL078C	ATG8	microtubule-associated protein (putative)	protein targeting to vacuole*	microtubule binding	pre-autophagosomal structure*	0	-1.13619	0
YDR200C	VPS64	unknown	protein targeting to vacuole*	molecular_function	cytoplasm*	0	0	-0.844284
YPL045W	VPS16	component of sorting nexin complex	protein targeting to vacuole*	molecular_function	vacuolar membrane (sensu Fungi)*	0	0	0.579416
YDL113C	ATG20	unknown	protein targeting to vacuole*	phosphatidylinositol 3-phosphate binding*	endosome*	-0.788476	-0.807418	0
YPR037C	ERV2	unknown; similar to Erv1p and rat ALR protein	protein thiol-disulfide exchange	thiol oxidase activity	microsome	-0.992171	0	0
YKL034W	TUL1	unknown	protein ubiquitination*	ubiquitin-protein ligase activity	Golgi apparatus	0	0.774104	0
YDR144C	MKC7	periplasmic aspartyl protease	proteolysis	aspartic-type signal peptidase activity	chitin- and beta-glucan-containing cell wall	0	1.12682	0
YLR421C	RPN13	unknown	proteolysis	endopeptidase activity	proteasome regulatory particle, lid subcomplex (sensu Eukaryota)	-0.922393	-0.906754	0
YDR430C	CYM1	unknown; similar to class I family of aminoacyl-tRNA	proteolysis	metalloendopeptidase activity	mitochondrion*	-0.916337	0	0
YGR232W	NAS6	unknown	proteolysis	molecular_function	proteasome regulatory particle (sensu Eukaryota)	0	0	0.843453
YHR047C	AAP1	arginine/alanine aminopeptidase	proteolysis*	aminopeptidase activity	cytoplasm*	0.806291	0.868695	0
YOR137C	SIA1	unknown	proton transport	molecular_function	cellular_component	0	0	0.614289
YDR251W	PAM1	unknown	pseudohyphal growth	molecular_function	bud neck*	0	-0.792955	0
YMR016C	SOK2	unknown; similar to several transcription factors	pseudohyphal growth	transcription factor activity	nucleus	-0.806254	-1.12739	0
YDL024C	DIA3	unknown; similar to acid phosphatases	pseudohyphal growth*	acid phosphatase activity	chitin- and beta-glucan-containing cell wall	1.29061	1.36172	0.708779
YNL079C	TPM1	tropomyosin	pseudohyphal growth*	actin lateral binding	bud neck contractile ring*	-0.890301	-0.990799	0
YNL142W	MEP2	ammonia permease	pseudohyphal growth*	ammonium transporter activity	plasma membrane	0	0	-0.450153
YNL271C	BNI1	interacts with Rho1p	pseudohyphal growth*	cytoskeletal regulatory protein binding	bud neck*	-1.1214	0	-0.948181
YER149C	PEA2	unknown	pseudohyphal growth*	cytoskeletal regulatory protein binding	actin cap*	0.955283	1.21652	0.624668
YLL021W	SPA2	cortical actin patch component	pseudohyphal growth*	cytoskeletal regulatory protein binding	bud neck*	0	0	0.706466
YIL131C	FKH1	unknown; similar to Drosophila fork head protein	pseudohyphal growth*	DNA binding*	nucleus	0	1.00984	0
YDL035C	GPR1	G-protein coupled receptor, coupled to Gpa2p	pseudohyphal growth*	G-protein coupled receptor activity	plasma membrane	0	-1.13769	0
YLR229C	CDC42	GTPase, Rho subfamily	pseudohyphal growth*	GTPase activity*	plasma membrane*	-1.05579	-0.933558	0
YKL185W	ASH1	transcription factor	pseudohyphal growth*	histone deacetylase activity*	nucleus*	0	0	0.634961
YMR238W	DFG5	unknown	pseudohyphal growth*	mannosidase activity	anchored to plasma membrane	0	0	0.773068
YBR066C	NRG2	unknown	pseudohyphal growth*	transcriptional repressor activity	nucleus	0	-0.726854	0
YML035C	AMD1	alpha-mannosidase, putative	purine nucleotide metabolic process	AMP deaminase activity	cytoplasm	-1.09346	0	-0.652448
YHL016C	DUR3	urea permease	putrescine transport*	spermidine transporter activity*	plasma membrane	1.05034	1.01882	0
YPL274W	SAM3	high affinity S-adenosylmethionine permease	putrescine transport*	spermidine transporter activity*	plasma membrane	1.19924	0	0.738329
YMR322C	SNO4	unknown	pyridoxine metabolic process	unfolded protein binding*	cellular_component	0	-1.03646	0
YMR096W	SNZ1	unknown; induced in stationary phase	pyridoxine metabolic process*	protein binding	cellular_component	-1.4821	-1.76167	-1.10383
YGL224C	SDT1	unknown	pyrimidine base metabolic process	nucleotidase activity	cellular_component	0	0	0.541522
YPR062W	FCY1	cytosine deaminase	pyrimidine salvage*	cytosine deaminase activity	cytoplasm*	-1.4384	-1.30988	-1.15054
YOL110W	SHR5	localization and palmitoylation of Ras proteins	Ras protein signal transduction*	protein-cysteine S-palmitoleyltransferase activity	palmitoyltransferase complex*	-0.726499	0	0
YJL058C	BIT61	unknown	regulation of cell growth*	molecular_function	cytoplasm*	1.06411	1.09212	0
YDL224C	WHI4	putative RNA binding protein	regulation of cell size	RNA binding	cytoplasm	0.854113	0.909333	0.741306
YMR199W	CLN1	G1/S cyclin	regulation of cyclin-dependent protein kinase activity	cyclin-dependent protein kinase regulator activity	cytoplasm*	0	1.09227	0
YML064C	TEM1	GTP-binding protein, RAS superfamily	regulation of exit from mitosis	protein binding*	spindle pole body	0	0	-0.846207
YJR053W	BFA1	unknown	regulation of exit from mitosis*	GTPase activator activity	spindle pole body	0.78325	1.05101	0
YNL076W	MKS1	negative regulator of cAMP-dependent genes	regulation of nitrogen utilization*	transcriptional repressor activity	intracellular	0	0	0.607627
YDR168W	CDC37	chaperone	regulation of progression through cell cycle*	unfolded protein binding	cytoplasm	0.988834	0	0
YLR178C	TFS1	suppresses cdc25 mutations	regulation of proteolysis	lipid binding*	soluble fraction	-0.92361	-0.921014	0
YDR373W	FRQ1	unknown; similar to human BDR-1 protein and other calcium	regulation of signal transduction	enzyme activator activity*	membrane	0	-1.0377	0
YGR134W	CAF130	unknown	regulation of transcription from RNA polymerase II promoter	molecular_function	CCR4-NOT complex	0.972123	1.06162	0
YNL278W	CAF120	unknown	regulation of transcription from RNA polymerase II promoter	molecular_function	CCR4-NOT complex	0	0	0.666658
YHL009C	YAP3	basic leu zipper transcription factor	regulation of transcription from RNA polymerase II promoter	transcription factor activity	nucleus	0	0	0.586819
YNR052C	POP2	component of CCR4 complex	regulation of transcription from RNA polymerase II promoter*	3'-5'-exoribonuclease activity	cytoplasm*	0	0	-0.760093
YKL110C	KTI12	unknown	regulation of transcription from RNA polymerase II promoter*	chromatin binding	cytoplasm*	0.784749	0	0
YIL056W	VHR1	unknown	regulation of transcription from RNA polymerase II promoter*	DNA binding*	cytoplasm*	-1.92719	-1.11997	0
YJL056C	ZAP1	transcription factor	regulation of transcription from RNA polymerase II promoter*	DNA binding*	nucleus	0	0	-0.570176
YMR043W	MCM1	multifunctional regulator	regulation of transcription from RNA polymerase II promoter*	DNA binding*	nucleus*	-0.82763	0	-0.732883
YDR043C	NRG1	unknown; suppresses snf mutation(s)	regulation of transcription from RNA polymerase II promoter*	DNA binding*	nucleus	0.897081	0	0.689401
YML127W	RSC9	unknown	regulation of transcription from RNA polymerase II promoter*	DNA-dependent ATPase activity*	RSC complex	-1.04405	0	-0.696969
YPL047W	SGF11	unknown	regulation of transcription from RNA polymerase II promoter*	molecular_function	nucleus*	0	0	-0.639812
YGR200C	ELP2	unknown	regulation of transcription from RNA polymerase II promoter*	molecular_function	cytoplasm*	0	0	0.487292
YOR047C	STD1	modulator of glucose repression	regulation of transcription from RNA polymerase II promoter*	protein kinase activator activity	nucleus*	0.856036	0.978169	0
YBR049C	REB1	transcription factor	regulation of transcription from RNA polymerase II promoter*	RNA polymerase II transcription factor activity*	nucleus	-0.91886	-0.970946	-0.916454
YIR023W	DAL81	activator of allantoin and urea catabolic genes	regulation of transcription from RNA polymerase II promoter*	specific RNA polymerase II transcription factor activity	nucleus	0	-0.764383	-1.33184
YMR172W	HOT1	unknown; nuclear protein; similar to Msn1p	regulation of transcription from RNA polymerase II promoter*	specific RNA polymerase II transcription factor activity	nuclear chromosome	0	0	-0.469803
YJL089W	SIP4	transcription factor	regulation of transcription from RNA polymerase II promoter*	specific RNA polymerase II transcription factor activity	nucleus	0	0.885726	0
YCR040W	MATALPHA1	alpha-specific gene activator	regulation of transcription from RNA polymerase II promoter*	transcription coactivator activity	nucleus	0	0	-0.470125
YCL066W	HMLALPHA1	silenced copy at HML; see YCR040W	regulation of transcription from RNA polymerase II promoter*	transcription coactivator activity	nucleus	0.826414	0	0.489003
YBL008W	HIR1	histone transcription inhibitor	regulation of transcription from RNA polymerase II promoter*	transcription corepressor activity	nucleus*	0	0	-0.505244
YCR039C	MATALPHA2	a-specific gene repressor	regulation of transcription from RNA polymerase II promoter*	transcription corepressor activity*	nucleus	0	0	-0.673158
YFL031W	HAC1	transcription factor	regulation of transcription from RNA polymerase II promoter*	transcription factor activity*	nucleus	-1.38126	-0.890207	0
YPR072W	NOT5	global negative regulator cpmplex component	regulation of transcription from RNA polymerase II promoter*	ubiquitin-protein ligase activity*	cytoplasm*	0	0	-0.69653
YPR068C	HOS1	unknown; similar to Hda1p, Rpd3p, Hos2p, and Hos3p	regulation of transcription, DNA-dependent*	histone deacetylase activity	histone deacetylase complex	0	0	-0.469399
YPR179C	HDA3	unknown; similar to C-terminal region of Nip80p	regulation of transcription, DNA-dependent*	histone deacetylase activity	nucleus*	1.02486	0	0
YLR098C	CHA4	CHA1 activator	regulation of transcription, DNA-dependent*	transcription factor activity	nucleus	0	0	-0.668586
YNL027W	CRZ1	calcineurin-responsive transcription factor	regulation of transcription, DNA-dependent*	transcription factor activity	cytoplasm*	0	0	-1.00461
YGR288W	MAL13	regulator of maltose metabolic genes	regulation of transcription, DNA-dependent*	transcription factor activity	nucleus	0.945636	1.34769	0
YGR271W	SLH1	unknown; similar to Ski2p	regulation of translation	RNA helicase activity	cytoplasm	0	0	-0.598805
YOR302W		unknown	regulation of translation	translation regulator activity	cytosol	0	-0.782366	-0.43916
YFR009W	GCN20	activator of Gcn2p kinase; ABC superfamily	regulation of translational elongation	ATPase activity	cytosol*	0	0	0.718477
YGR083C	GCD2	translation initiation factor eIF2B subunit	regulation of translational initiation	translation initiation factor activity*	guanyl-nucleotide exchange factor complex*	0	0.862364	0
YHR008C	SOD2	Manganese superoxide dismutase	replicative cell aging*	manganese superoxide dismutase activity	mitochondrion*	-1.23337	-1.48172	0
YDR110W	FOB1	fork blocking protein	replicative cell aging*	rDNA binding	nucleolus	1.16137	0.892261	0
YNL239W	LAP3	aminopeptidase of cysteine protease family	response to antibiotic	transcription regulator activity*	cytoplasm*	0	0	0.466534
YPL163C	SVS1	unknown	response to chemical stimulus	molecular_function	chitin- and beta-glucan-containing cell wall*	0	0	0.779528
YHR053C	CUP1-1	metallothionein	response to copper ion	copper ion binding	cytosol	-0.889156	-2.23336	-1.11114
YHR055C	CUP1-2	metallothionein	response to copper ion	copper ion binding	cytosol	-0.763039	-2.11794	-1.20385
YMR058W	FET3	cell surface ferroxidase	response to copper ion*	iron ion transporter activity*	plasma membrane	0	0	0.946335
YNL190W		unknown	response to desiccation	molecular_function	chitin- and beta-glucan-containing cell wall	-0.767653	0	0
YLR135W	SLX4	unknown	response to DNA damage stimulus*	5'-flap endonuclease activity	nucleus	0.776319	1.24282	0.574667
YML058W	SML1	unknown	response to DNA damage stimulus*	enzyme inhibitor activity	cytoplasm*	-1.26702	-1.16274	0
YLL002W	RTT109	unknown	response to DNA damage stimulus*	histone acetyltransferase activity	nucleus	0	0	-0.914342
YOL063C	CRT10	unknown	response to DNA damage stimulus*	molecular_function	cellular_component	0	0	0.526776
YJR090C	GRR1	cyclin F box protein	response to DNA damage stimulus*	protein binding*	cytoplasm*	-0.757014	0	-0.749015
YGL087C	MMS2	unknown	response to DNA damage stimulus*	ubiquitin conjugating enzyme activity	cytoplasm*	0	0	0.489157
YLR397C	AFG2	(putative) AAA ATPase	response to drug	ATPase activity	intracellular	0	0.831411	0
YKL075C		unknown	response to drug	molecular_function	cytoplasm	1.26011	0	0
YNL074C	MLF3	unknown	response to drug	molecular_function	cytoplasm	0	0	0.664031
YAL021C	CCR4	component of CCR4 transcriptional complex	response to drug*	3'-5'-exoribonuclease activity	cytoplasm*	-1.00509	0	-1.06911
YBL033C	RIB1	GTP cyclohydrolase II	response to drug*	cyclohydrolase activity	cytoplasm*	-1.13137	-0.993687	0
YGR155W	CYS4	cystathionine beta-synthas	response to drug*	cystathionine beta-synthase activity	cytoplasm*	0	0	0.781475
YAL012W	CYS3	cystathionine gamma-lyase	response to drug*	cystathionine gamma-lyase activity	cytoplasm	0.882267	0.982388	1.42681
YOR028C	CIN5	basic leu zipper transcription factor	response to drug*	DNA binding*	nucleus	0	0	-0.508652
YDR207C	UME6	transcription factor	response to drug*	DNA binding*	nucleus*	0.886432	0.813537	0
YBR036C	CSG2	mannosylation	response to drug*	enzyme regulator activity	integral to endoplasmic reticulum membrane	-0.837568	0	0
YBR213W	MET8	siroheme synthase	response to drug*	ferrochelatase activity*	cellular_component	0	1.64784	0
YIL053W	RHR2	DL-glycerol-3-phosphatase	response to drug*	glycerol-1-phosphatase activity	cytoplasm*	-0.974686	-1.89077	0
YJR139C	HOM6	homoserine dehydrogenase	response to drug*	homoserine dehydrogenase activity	cytoplasm*	-1.16851	-0.941592	0
YHR026W	PPA1	vacuolar H+-ATPase proteolipid protein	response to drug*	hydrogen ion transporting ATPase activity, rotational mechanism	integral to membrane*	-1.14454	-1.00485	0
YAL011W	SWC3	unknown	response to drug*	molecular_function	nucleus*	0	0	-0.523299
YDL039C	PRM7	unknown	response to drug*	molecular_function	integral to membrane	-1.50542	-2.38644	0
YIL098C	FMC1	production or assembly of mitochondrial cytochromes	response to drug*	molecular_function	mitochondrion	0	0	-0.538894
YKL051W	SFK1	unknown	response to drug*	molecular_function	plasma membrane	-0.920799	-0.839403	0
YIL070C	MAM33	mitochondrial acidic matrix protein	response to drug*	molecular_function	mitochondrion*	0	0.73247	0
YPR198W	SGE1	transporter, major facilitator superfamily	response to drug*	multidrug transporter activity	integral to plasma membrane	0	0	0.661891
YNL231C	PDR16	unknown	response to drug*	phosphatidylinositol transporter activity	cytoplasm*	-2.98979	-3.07835	-1.3365
YNL264C	PDR17	unknown	response to drug*	phosphatidylinositol transporter activity	cytoplasm	-0.794608	-0.952754	-0.985267
YDR075W	PPH3	protein phosphatase 2A	response to drug*	protein phosphatase type 2A activity	cytoplasm*	1.09968	1.2652	0.709184
YKL048C	ELM1	protein kinase	response to drug*	protein serine/threonine kinase activity	bud neck contractile ring	0.850824	0	0
YMR021C	MAC1	transcription factor	response to drug*	specific RNA polymerase II transcription factor activity	nucleus	-0.771397	-1.00794	0
YFR030W	MET10	sulfite reductase subunit	response to drug*	sulfite reductase (NADPH) activity	cytoplasm*	-0.799105	-0.880373	-0.653013
YHR178W	STB5	unknown; binds Sin3p	response to drug*	transcription factor activity	nucleus	0	0	0.687783
YBR058C	UBP14	ubiquitin-specific protease	response to drug*	ubiquitin-specific protease activity	cytoplasm	-0.779354	-0.852784	-0.520479
YDR011W	SNQ2	putative ATP-dependent permease	response to drug*	xenobiotic-transporting ATPase activity	mitochondrion*	-2.72021	-1.82972	-1.72718
YOR153W	PDR5	transporter	response to drug*	xenobiotic-transporting ATPase activity	mitochondrion*	-3.1709	-2.49512	-2.03148
YPR093C	ASR1	unknown	response to ethanol	molecular_function	cytoplasm*	0	0	-0.958262
YOR007C	SGT2	unknown	response to heat	molecular_function	cytoplasm	-0.913074	-1.11709	0
YOL049W	GSH2	glutathione synthetase	response to heat*	glutathione synthase activity	intracellular	-0.778821	0	-0.738559
YDR162C	NBP2	interacts with Nap1p	response to heat*	molecular_function	cytoplasm*	0	0.997343	0
YOR031W	CRS5	metallothionein-like protein	response to metal ion	copper ion binding	cytoplasm	0	-0.824523	0
YER062C	HOR2	DL-glycerol-3-phosphatase	response to osmotic stress*	glycerol-1-phosphatase activity	cytoplasm*	0	-1.30753	0
YMR175W	SIP18	induced by osmotic stress	response to osmotic stress*	phospholipid binding	soluble fraction	0	-2.67739	-1.79976
YNL036W	NCE103	unknown	response to oxidative stress	carbonate dehydratase activity	cytoplasm*	-1.51525	-1.53781	0
YKR066C	CCP1	cytochrome-c peroxidase	response to oxidative stress	cytochrome-c peroxidase activity	mitochondrion*	-1.30775	-1.58073	0
YML086C	ALO1	D-arabinono-1,4-lactone oxidase	response to oxidative stress	D-arabinono-1,4-lactone oxidase activity	mitochondrion*	-0.738567	0	0
YKL026C	GPX1	unknown; similar to Hyr1p, Ybr244p, and glutathione	response to oxidative stress	glutathione peroxidase activity*	cellular_component	-0.947326	-2.0157	-0.798731
YPL091W	GLR1	glutathione reductase	response to oxidative stress	glutathione-disulfide reductase activity	cytoplasm*	0	0	0.618221
YDR346C	SVF1	unknown	response to oxidative stress	molecular_function	cytoplasm*	0	0	0.662749
YLR011W	LOT6	unknown; similar to E. coli 20.4 KD protein of unknown function	response to oxidative stress	NAD(P)H dehydrogenase (quinone) activity	cytoplasm*	-0.996769	0	-0.613782
YCL033C		unknown; similar to Neisseria pilin	response to oxidative stress	protein-methionine-R-oxide reductase activity	cellular_component	0	0	-0.585608
YER042W	MXR1	peptide-methionine sulfoxide reductase	response to oxidative stress	protein-methionine-S-oxide reductase activity	cytoplasm*	-0.768396	-0.973927	0
YDR098C	GRX3	unknown; similar to Yer174p, probable thioredoxin	response to oxidative stress	thiol-disulfide exchange intermediate activity	nucleus*	1.02552	0.916315	0.905078
YNL259C	ATX1	unknown	response to oxidative stress*	copper chaperone activity	cytosol	0	0	-1.34218
YKL150W	MCR1	cytochrome-b5 reductase	response to oxidative stress*	cytochrome-b5 reductase activity	mitochondrion*	0	-0.940983	0
YMR250W	GAD1	unknown; similar to glutamate decarboxylase	response to oxidative stress*	glutamate decarboxylase activity	cytoplasm	0	0	0.622127
YFL014W	HSP12	heat shock protein	response to oxidative stress*	molecular_function	cytoplasm*	0	-1.85816	-1.08133
YGR029W	ERV1	unknown; similar to human ALR protein	response to oxidative stress*	thiol oxidase activity*	mitochondrion*	-0.789839	-0.827094	-0.443285
YPL059W	GRX5	unknown; similar to Legionella pneumophila LPNTSAA_1	response to oxidative stress*	thiol-disulfide exchange intermediate activity	mitochondrion*	-1.11154	0	0
YBL064C	PRX1	unknown; similar to Tsa1p	response to oxidative stress*	thioredoxin peroxidase activity	mitochondrion	-1.44944	-1.59153	0
YLR109W	AHP1	unknown; similar to Candida boidinii peroxisomal membrane	response to oxidative stress*	thioredoxin peroxidase activity	cytoplasm	-0.799502	-0.771912	0
YDR453C	TSA2	unknown; similar to Tsa1p	response to oxidative stress*	thioredoxin peroxidase activity*	cytoplasm	-0.891098	-1.30334	-0.567856
YDR353W	TRR1	thioredoxin reductase	response to oxidative stress*	thioredoxin-disulfide reductase activity	cytoplasm	0	0	1.06388
YPL202C	AFT2	unknown; similar to Rcs1p	response to oxidative stress*	transcription factor activity*	nucleus*	0	0	0.574154
YFL026W	STE2	alpha-factor receptor	response to pheromone during conjugation with cellular fusion*	mating-type alpha-factor pheromone receptor activity	integral to plasma membrane	0	0.788929	0
YPL192C	PRM3	unknown	response to pheromone*	molecular_function	nuclear envelope	-0.778048	0	-0.685944
YDR014W	RAD61	unknown	response to radiation	molecular_function	nucleus	1.02939	1.04009	0.717457
YOR120W	GCY1	unknown; similar to mammalian aldo-keto reductases	response to salt stress*	aldo-keto reductase activity	cytoplasm*	0	-0.969798	0
YER019W	ISC1	unknown; similar to mammalian neutral	response to salt stress*	phospholipase C activity	mitochondrion*	0.806473	0.922788	0.734122
YMR251W-A	HOR7	hyperosmolarity-responsive	response to stress	molecular_function	endoplasmic reticulum*	0	-1.46876	-1.1773
YOR010C	TIR2	unknown; induced by cold shock	response to stress	molecular_function	chitin- and beta-glucan-containing cell wall	-1.24218	-0.914963	0
YCR021C	HSP30	plasma membrane heat shock protein	response to stress	molecular_function	plasma membrane	0	0	0.697401
YGR234W	YHB1	flavohemoglobin	response to stress	nitric oxide reductase activity	cytoplasm*	0	0	0.946651
YOL151W	GRE2	unknown; induced by osmotic stress	response to stress	oxidoreductase activity*	cytoplasm*	-3.21239	-2.84879	-0.970344
YIL101C	XBP1	transcriptional repressor	response to stress	transcription factor activity	nucleus	-1.176	-0.905673	-0.703502
YJR032W	CPR7	peptidyl-prolyl cis/trans isomerase	response to stress	unfolded protein binding*	cytosol	0	0	0.759311
YHR043C	DOG2	2-deoxyglucose-6-phosphate phosphatase	response to stress*	2-deoxyglucose-6-phosphatase activity	cytoplasm*	0	0	0.586256
YDR001C	NTH1	alpha,alpha-trehalase	response to stress*	alpha,alpha-trehalase activity	cytoplasm*	0	0	0.843216
YLL024C	SSA2	cytosolic HSP70	response to stress*	ATPase activity*	cytoplasm*	0	0	0.504496
YMR261C	TPS3	alpha,alpha-trehalose-phosphate synthase	response to stress*	enzyme regulator activity*	alpha,alpha-trehalose-phosphate synthase complex (UDP-forming)	-0.774738	0	0
YML100W	TSL1	unknown	response to stress*	enzyme regulator activity*	alpha,alpha-trehalose-phosphate synthase complex (UDP-forming)	0	0.824908	0
YML070W	DAK1	dihydroxyacetone kinase	response to stress*	glycerone kinase activity	cytoplasm	-1.00515	0	0
YNL160W	YGP1	unknown; response to nutrient limitation	response to stress*	molecular_function	chitin- and beta-glucan-containing cell wall	-1.91778	-2.02778	0
YFR019W	FAB1	putative PIP 5-kinase	response to stress*	phosphatidylinositol 3-phosphate binding*	mitochondrion*	-0.97465	0	0
YMR037C	MSN2	transcriptional activator	response to stress*	transcription factor activity	nucleus*	-0.852102	-1.12126	0
YKL062W	MSN4	transcriptional activator with Snf1p	response to stress*	transcription factor activity	cytoplasm*	0	1.29561	0
YBR072W	HSP26	stress-induced protein	response to stress*	unfolded protein binding	cytoplasm*	1.34839	0	0.885199
YDR171W	HSP42	heat shock protein, similar to HSP26	response to stress*	unfolded protein binding	cytoplasm*	0.982128	1.09696	0.730696
YHR136C	SPL2	protein kinase inhibitor	response to temperature stimulus	enzyme inhibitor activity	cytoplasm	0	0	-0.689988
YLR350W	ORM2	unknown	response to unfolded protein	molecular_function	endoplasmic reticulum	-1.10392	-1.01762	0
YKL073W	LHS1	chaperone; ER protein translocation	response to unfolded protein*	unfolded protein binding	endoplasmic reticulum lumen	0	0	0.757743
YOR380W	RDR1	unknown; similar to transcription factors, has Zn[2]-Cys[6]	response to xenobiotic stimulus	transcription factor activity	nucleus	0	0	0.722502
YDR137W	RGP1	unknown	retrograde transport, endosome to Golgi	guanyl-nucleotide exchange factor activity	Golgi apparatus*	0.99409	1.27942	0.583858
YHR012W	VPS29	targets vacuolar receptor, Vps10	retrograde transport, endosome to Golgi	protein transporter activity	endosome*	0	0	0.62077
YDL100C	GET3	unknown; similar to E. coli arsenical pump-driving ATPase	retrograde vesicle-mediated transport, Golgi to ER*	ATPase activity	endoplasmic reticulum*	0	0	0.879988
YNL180C	RHO5	Rho family GTPase	Rho protein signal transduction	GTPase activity	cytoplasm*	0	-1.39684	0
YOL143C	RIB4	6,7-dimethyl-8-ribityllumazine synthase	riboflavin biosynthetic process	6,7-dimethyl-8-ribityllumazine synthase activity	cytoplasm*	-1.35945	-1.19191	0
YBR153W	RIB7	HTP reductase	riboflavin biosynthetic process	diaminohydroxyphosphoribosylaminopyrimidine deaminase activity	cellular_component	0	0	-0.656674
YOR306C	MCH5	unknown; similar to human X-linked PEST-containing	riboflavin transport	riboflavin transporter activity*	plasma membrane	0	0	0.763685
YPR016C	TIF6	unknown; similar to human translation initiation factor 6 (eIF6)	ribosomal large subunit biogenesis and assembly*	ribosomal large subunit binding	cytoplasm*	-0.812857	0	0
YMR310C		unknown	ribosome biogenesis and assembly	molecular_function	nucleus	0	0	-0.68505
YOR021C		unknown	ribosome biogenesis and assembly	molecular_function	cellular_component	-0.885336	-1.28523	0
YDL167C	NRP1	unknown	ribosome biogenesis and assembly	molecular_function	cytoplasm	1.15894	1.27208	0.785488
YGR187C	HGH1	unknown; similar to human Hmg1p and Hmg2p	ribosome biogenesis and assembly	molecular_function	cytoplasm	1.08025	1.11895	0.900255
YGR283C		unknown	ribosome biogenesis and assembly	molecular_function	nucleolus*	0	0.808941	0.779722
YIL096C		unknown	ribosome biogenesis and assembly	molecular_function	nucleus*	0.844164	0.950309	0
YBR271W		unknown; similar to Clostridium botulinum C1 toxin	ribosome biogenesis and assembly	S-adenosylmethionine-dependent methyltransferase activity	cytoplasm	0	0	-0.557237
YNL113W	RPC19	subunit common to RNA polymerases I and III	ribosome biogenesis and assembly*	DNA-directed RNA polymerase activity	DNA-directed RNA polymerase III complex*	-0.979732	0	0
YPR110C	RPC40	RNA polymerase III 40 kD subunit	ribosome biogenesis and assembly*	DNA-directed RNA polymerase activity	DNA-directed RNA polymerase III complex*	-1.03605	-1.15212	0
YPR190C	RPC82	RNA polymerase III 82 kD subunit	ribosome biogenesis and assembly*	DNA-directed RNA polymerase activity	DNA-directed RNA polymerase III complex	0	0	0.815286
YBR084W	MIS1	C1-tetrahydrofolate synthase	ribosome biogenesis and assembly*	formate-tetrahydrofolate ligase activity*	mitochondrion	0	0	-0.585588
YPL093W	NOG1	unknown; similar to Halobacterium cutirubrum GTP-binding	ribosome biogenesis and assembly*	GTP binding	nucleolus	0	0	0.760451
YKR060W	UTP30	unknown	ribosome biogenesis and assembly*	molecular_function	nucleus*	0	0	-0.449116
YLR074C	BUD20	unknown	ribosome biogenesis and assembly*	molecular_function	nucleus	0	-0.754923	0
YLR435W	TSR2	unknown	ribosome biogenesis and assembly*	molecular_function	cytoplasm*	-0.995303	0	0
YNL110C	NOP15	unknown	ribosome biogenesis and assembly*	molecular_function	nucleus*	0	-1.38147	0
YOR004W	UTP23	unknown	ribosome biogenesis and assembly*	molecular_function	mitochondrion*	-0.806017	0	0
YDR087C	RRP1	unknown	ribosome biogenesis and assembly*	molecular_function	nucleus*	0.949848	1.09753	0
YDR101C	ARX1	unknown	ribosome biogenesis and assembly*	molecular_function	cytoplasm*	0	0	0.532297
YGR145W	ENP2	unknown; similar to MESA gene of Plasmodium falciparum	ribosome biogenesis and assembly*	molecular_function	nucleolus	0	0	0.489606
YHR197W	RIX1	unknown	ribosome biogenesis and assembly*	molecular_function	nucleus*	1.07126	1.10031	0
YJL069C	UTP18	unknown	ribosome biogenesis and assembly*	molecular_function	nucleolus*	0.865382	0.979093	0
YLR186W	EMG1	unknown	ribosome biogenesis and assembly*	molecular_function	cytoplasm*	0	0	0.796447
YLR449W	FPR4	similar to peptidyl-prolyl cis-trans isomerase	ribosome biogenesis and assembly*	peptidyl-prolyl cis-trans isomerase activity*	nucleus*	-1.0501	-1.31924	0
YDR165W	TRM82	unknown	ribosome biogenesis and assembly*	protein binding*	nucleus	0	0	-0.678808
YJR066W	TOR1	phosphatidylinositol 3-kinase	ribosome biogenesis and assembly*	protein binding*	plasma membrane*	-0.97466	0	-0.74295
YKL203C	TOR2	phosphatidylinositol 3-kinase	ribosome biogenesis and assembly*	protein binding*	mitochondrion*	1.20576	0	0
YOR056C	NOB1	unknown	ribosome biogenesis and assembly*	protein binding*	nucleus*	0	0	0.50214
YDR465C	RMT2	arginine methyltransferase	ribosome biogenesis and assembly*	protein-arginine N-methyltransferase activity	cytoplasm*	0	0	0.684449
YBL068W	PRS4	ribose-phosphate pyrophosphokinase	ribosome biogenesis and assembly*	ribose phosphate diphosphokinase activity	cytoplasm	0	-0.988793	0
YHR089C	GAR1	snoRNP protein	ribosome biogenesis and assembly*	RNA binding	nucleolus*	-0.940735	-1.53854	0
YEL026W	SNU13	U4/U6.U5 snRNP protein	ribosome biogenesis and assembly*	RNA binding*	nucleolus*	0	-0.800245	0
YMR290C	HAS1	RNA helicase	ribosome biogenesis and assembly*	RNA binding*	nucleolus*	0	-1.1276	0
YPL157W	TGS1	unknown	ribosome biogenesis and assembly*	RNA methyltransferase activity	nucleolus	0	-0.952252	0
YGL120C	PRP43	spliceosome disassembly factor; RNA helicase	ribosome biogenesis and assembly*	RNA splicing factor activity, transesterification mechanism*	mitochondrion*	0	0	0.611303
YNL002C	RLP7	ribosomal protein L7 (putative)	ribosome biogenesis and assembly*	rRNA binding	nucleolus	0	0	0.642171
YPL146C	NOP53	unknown	ribosome biogenesis and assembly*	rRNA binding	nucleus*	0	0	0.606638
YCR057C	PWP2	unknown	ribosome biogenesis and assembly*	snoRNA binding	cytoplasm*	0	0	-0.799667
YDR324C	UTP4	unknown; similar to G-protein beta subunits	ribosome biogenesis and assembly*	snoRNA binding	small nucleolar ribonucleoprotein complex	0	0	-0.570142
YJL109C	UTP10	unknown	ribosome biogenesis and assembly*	snoRNA binding	mitochondrion*	-0.699928	-0.884858	-0.567056
YKL099C	UTP11	unknown; similar to human kinesin heavy chain	ribosome biogenesis and assembly*	snoRNA binding	small nucleolar ribonucleoprotein complex	-1.01078	0	-1.67069
YDR449C	UTP6	unknown	ribosome biogenesis and assembly*	snoRNA binding	small nucleolar ribonucleoprotein complex	0.918135	0.84448	0
YGR128C	UTP8	unknown; similar to Haemophilus glutamate-ammonia-ligase	ribosome biogenesis and assembly*	snoRNA binding	small nucleolar ribonucleoprotein complex	0	0.913972	0
YHR148W	IMP3	unknown; similar to ribosomal protein Rps9Bp	ribosome biogenesis and assembly*	snoRNA binding	small nucleolar ribonucleoprotein complex*	0	0.981322	0
YHR196W	UTP9	unknown	ribosome biogenesis and assembly*	snoRNA binding	nucleus*	0.897199	1.06246	0.533944
YJL125C	GCD14	translational repressor of GCN4	ribosome biogenesis and assembly*	tRNA (adenine-N1-)-methyltransferase activity	nucleus	0	0.825026	0
YDR120C	TRM1	tRNA methyltransferase	ribosome biogenesis and assembly*	tRNA (guanine-N2-)-methyltransferase activity	mitochondrion*	0	0.806376	0
YJR140C	HIR3	regulator of histone transcription	RNA elongation from RNA polymerase II promoter*	transcription corepressor activity	nucleus*	-0.85436	0	0
YNL230C	ELA1	elongin A homolog	RNA elongation from RNA polymerase II promoter*	transcriptional elongation regulator activity	transcription elongation factor complex*	-0.83551	0	-0.671673
YPR129W	SCD6	suppressor of clathrin deficiency	RNA metabolic process	RNA binding	cytoplasm	-0.975889	-1.09969	-0.747801
YMR180C	CTL1	unknown	RNA processing	polynucleotide 5'-phosphatase activity	cytoplasm*	0	0	-0.721175
YDR194C	MSS116	RNA helicase	RNA splicing	RNA binding*	mitochondrion*	0	0	-0.626853
YOL041C	NOP12	unknown	rRNA metabolic process	RNA binding	nucleolus	0	0	0.632136
YCL054W	SPB1	unknown	rRNA methylation*	rRNA (uridine-2'-O-)-methyltransferase activity*	nucleus*	0	0	-0.677873
YCR018C	SRD1	nucleolar protein	rRNA processing	molecular_function	cytoplasm*	-1.13007	-1.34789	-1.09458
YLR196W	PWP1	unknown; similar to beta-transducin superfamily	rRNA processing	molecular_function	cytoplasm*	0	0	0.843604
YLR293C	GSP1	GTP-binding protein, ras superfamily	rRNA processing*	GTPase activity	cytoplasm*	-0.803298	-0.982987	0
YAL033W	POP5	RNase P and RNase MRP subunit	rRNA processing*	ribonuclease P activity*	ribonuclease MRP complex*	0	0	-0.425171
YBR167C	POP7	RNase P and RNase MRP subunit	rRNA processing*	ribonuclease P activity*	ribonuclease MRP complex*	0	0	-0.587162
YEL055C	POL5	DNA polymerase V	rRNA transcription*	DNA-directed DNA polymerase activity	nucleolus	0	0	0.611656
YML125C	PGA3	unknown; similar to NADH-cytochrome b5 reductase	secretory pathway	molecular_function	endoplasmic reticulum	-2.05884	-1.52808	-0.707214
YJL097W	PHS1	unknown	secretory pathway	molecular_function	endoplasmic reticulum*	0	0	0.519916
YOR016C	ERP4	unknown	secretory pathway	molecular_function	integral to membrane	0	0	0.530356
YER081W	SER3	putative alpha-ketoisocaproate reductase	serine family amino acid biosynthetic process	phosphoglycerate dehydrogenase activity	cytoplasm	0	0	-0.573434
YIL168W		serine dehydratase	serine family amino acid metabolic process	L-serine ammonia-lyase activity	cellular_component	0	0	-0.781765
YDR023W	SES1	seryl-tRNA synthetas	seryl-tRNA aminoacylation	serine-tRNA ligase activity	cytoplasm	0	0	0.647126
YOR382W	FIT2	unknown	siderophore transport	molecular_function	chitin- and beta-glucan-containing cell wall	-0.781021	-1.07386	0
YOR383C	FIT3	unknown	siderophore transport	molecular_function	chitin- and beta-glucan-containing cell wall	0	-0.75612	0.913857
YHL040C	ARN1	unknown; similar to subtelomerically-encoded proteins	siderophore-iron transport	siderophore-iron transporter activity	endosome*	0	0	0.805511
YPR040W	TIP41	unknown	signal transduction	molecular_function	cytoplasm*	-0.75097	-0.774731	-0.547947
YMR028W	TAP42	associated with protein phosphatases	signal transduction	protein binding	cellular_component	0	0	-0.614338
YGL121C	GPG1	unknown	signal transduction	signal transducer activity	cellular_component	-0.704167	0	0
YLR452C	SST2	negative regulator of Gpa1	signal transduction*	GTPase activator activity	plasma membrane	0	0.775727	0
YDR284C	DPP1	diacylglycerol pyrophosphate phosphatase	signal transduction*	phosphatidate phosphatase activity*	vacuolar membrane (sensu Fungi)	-1.24238	-1.23289	0
YDL240W	LRG1	GTPase-activating protein of the rho/rac family	small GTPase mediated signal transduction*	Rho GTPase activator activity	cytoplasm*	0	0.842962	0
YDR389W	SAC7	GTPase-activating protein for Rho1p	small GTPase mediated signal transduction*	signal transducer activity*	intracellular	0	0	0.696217
YIL104C	SHQ1	unknown	snoRNA metabolic process	molecular_function	nucleoplasm	0.82542	0.940873	0
YML132W	COS3	unknown; similar to subtelomerically-encoded proteins	sodium ion homeostasis	protein binding	vacuole (sensu Fungi)*	-0.962166	0	0
YDR436W	PPZ2	ser/thr phosphatase	sodium ion homeostasis	protein serine/threonine phosphatase activity	cellular_component	-0.729927	0	0
YDR038C	ENA5	Na(+) ATPase	sodium ion transport	ATPase activity, coupled to transmembrane movement of ions, phosphorylative mechanism	plasma membrane	0	0	0.542522
YDR062W	LCB2	serine C-palmitoyltransferase subunit	sphingolipid biosynthetic process	serine C-palmitoyltransferase activity	membrane fraction*	0	0	0.921409
YKR053C	YSR3	dihydrosphingosine-1-phosphate phosphatase	sphingolipid biosynthetic process	sphingosine-1-phosphate phosphatase activity	endoplasmic reticulum	0	0	0.582568
YJL134W	LCB3	sphingoid base-phosphate phosphatase	sphingolipid biosynthetic process*	sphingosine-1-phosphate phosphatase activity	endoplasmic reticulum	0.913731	1.07077	0
YDR072C	IPT1	inositolphosphotransferase 1	sphingolipid biosynthetic process*	transferase activity, transferring phosphorus-containing groups	membrane fraction	0	0	0.641787
YMR272C	SCS7	ceramide hydroxylase	sphingolipid metabolic process*	sphingosine hydroxylase activity	endoplasmic reticulum*	0	-1.27371	0
YLR457C	NBP1	Nap1p-binding protein	spindle pole body duplication in nuclear envelope	molecular_function	nucleus*	-1.11498	-1.1232	-1.34105
YDL043C	PRP11	U2, U5, U4/U6 snRNP protein	spliceosome assembly	RNA binding	snRNP U2	0	0.761999	0
YOL132W	GAS4	unknown; similar to glycophospholipid-anchored surface glycoprotein GAS1	spore wall assembly (sensu Fungi)	1,3-beta-glucanosyltransferase activity	chitin- and beta-glucan-containing cell wall	0	0.944196	0
YDR403W	DIT1	synthesizes dityrosine precursor	spore wall assembly (sensu Fungi)	catalytic activity	cellular_component	0.953493	0	0
YLR307W	CDA1	chitin deacetylase	spore wall assembly (sensu Fungi)	chitin deacetylase activity	chitosan layer of spore wall	0	-0.673018	0
YML066C	SMA2	unknown	spore wall assembly (sensu Fungi)	molecular_function	cytoplasm*	0	0	-0.635838
YHR185C	PFS1	unknown	spore wall assembly (sensu Fungi)	molecular_function	cellular_component	1.1886	1.08609	0
YDR402C	DIT2	synthesizes dityrosine	spore wall assembly (sensu Fungi)	oxidoreductase activity	cellular_component	0	1.06017	0
YBR023C	CHS3	chitin synthase III	spore wall assembly (sensu Fungi)*	chitin synthase activity	cytoplasm*	-0.976109	-0.961812	-0.947429
YBR180W	DTR1	major facilitator superfamily	spore wall assembly (sensu Fungi)*	multidrug transporter activity*	prospore membrane	0	0	-0.576619
YBR045C	GIP1	(putative) Glc7p regulatory subunit	spore wall assembly (sensu Fungi)*	protein phosphatase type 1 regulator activity*	prospore membrane*	0.953528	0.966773	0
YDR126W	SWF1	unknown	spore wall assembly (sensu Fungi)*	protein-cysteine S-palmitoleyltransferase activity	integral to membrane*	1.80979	0	1.26601
YER132C	PMD1	gene expression regulator (putative)	sporulation	molecular_function	cytoplasm	0	0	-0.490909
YGL170C	SPO74	unknown; similar to phosphoribulokinase precursor	sporulation (sensu Fungi)	structural molecule activity	spindle pole body	1.14792	1.52737	0
YNL267W	PIK1	phosphatidylinositol 4-kinase	sporulation (sensu Fungi)*	1-phosphatidylinositol 4-kinase activity	nucleus*	-0.749206	0	0
YNL202W	SPS19	peroxisomal 2,4-dienoyl-CoA reductase	sporulation (sensu Fungi)*	2,4-dienoyl-CoA reductase (NADPH) activity	peroxisomal matrix	0	-1.14181	0
YGR253C	PUP2	20S proteasome subunit(alpha5)	sporulation (sensu Fungi)*	endopeptidase activity	proteasome core complex, alpha-subunit complex (sensu Eukaryota)	-0.999659	-1.73625	0
YIL099W	SGA1	glucan 1,4-alpha-glucosidase	sporulation (sensu Fungi)*	glucan 1,4-alpha-glucosidase activity	vacuole (sensu Fungi)	0.849179	0.893365	0
YJL168C	SET2	transcriptional repressor of Gal4	sporulation (sensu Fungi)*	histone methyltransferase activity*	nucleus	0	0.911362	0
YNR049C	MSO1	unknown; interacts with Sec1p	sporulation (sensu Fungi)*	molecular_function	microsome	-1.38992	-1.32464	-0.847696
YOL071W	EMI5	unknown	sporulation (sensu Fungi)*	molecular_function	mitochondrion	-1.1552	-1.19531	0
YOR338W		unknown	sporulation (sensu Fungi)*	molecular_function	cellular_component	0	-0.880152	0
YAL009W	SPO7	unknown	sporulation (sensu Fungi)*	molecular_function	integral to membrane*	1.22669	0.935435	0
YBR107C	IML3	unknown	sporulation (sensu Fungi)*	molecular_function	outer kinetochore of condensed nuclear chromosome	0.980119	1.07152	0
YDR522C	SPS2	unknown	sporulation (sensu Fungi)*	molecular_function	chitin- and beta-glucan-containing cell wall	0	0.961452	0
YLR341W	SPO77	unknown	sporulation (sensu Fungi)*	molecular_function	intracellular	1.15132	1.35628	0
YOR242C	SSP2	unknown; similar to class II family of aminoacyl-tRNA synthetases	sporulation (sensu Fungi)*	molecular_function	spore wall (sensu Fungi)	1.20592	1.31752	0
YMR079W	SEC14	PI/PC transfer protein	sporulation (sensu Fungi)*	phosphatidylinositol transporter activity	cytoplasm*	0	0	0.561052
YFR021W	ATG18	unknown	sporulation (sensu Fungi)*	phosphoinositide binding	cytosol*	0	0.911032	0
YLL039C	UBI4	ubiquitin	sporulation (sensu Fungi)*	protein tag*	cytoplasm	-1.13481	-1.08636	0
YEL060C	PRB1	vacuolar protease B	sporulation*	serine-type endopeptidase activity	vacuole (sensu Fungi)*	0	0	0.706516
YNL156C	NSG2	unknown	sterol biosynthetic process	protein binding	endoplasmic reticulum	-1.1732	-1.18242	0
YHR133C	NSG1	unknown	sterol biosynthetic process	protein binding	endoplasmic reticulum	0	0	0.570027
YLR228C	ECM22	unknown; similar to transcription factors, has Zn[2]-Cys[6]	sterol biosynthetic process	RNA polymerase II transcription factor activity	nucleus	0	0.925891	0
YDR213W	UPC2	unknown; similar to transcription factors, has Zn[2]-Cys[6]	sterol biosynthetic process*	RNA polymerase II transcription factor activity	cytoplasm*	0	0	1.03517
YIL013C	PDR11	ATP-binding cassette (ABC) family	sterol transport	ATPase activity, coupled to transmembrane movement of substances	membrane	-0.716107	0	0
YDL046W	NPC2	unknown	sterol transport	molecular_function	vacuole (sensu Fungi)*	-0.692027	0	0
YIL162W	SUC2	invertase	sucrose catabolic process	beta-fructofuranosidase activity	cytoplasm*	-1.28932	0	0
YDR253C	MET32	transcription factor	sulfur amino acid metabolic process	DNA binding*	nucleus	0	-0.829025	0
YGR055W	MUP1	methionine permease	sulfur amino acid transport	L-methionine porter activity	integral to plasma membrane	1.2226	0	0.777087
YML082W		unknown; similar to O-succinylhomoserine (thiol)-lyase	sulfur metabolic process	carbon-sulfur lyase activity	cytoplasm*	0	0	-0.745896
YJR130C	STR2	unknown; similar to O-succinylhomoserine (thiol)-lyase	sulfur metabolic process	cystathionine gamma-synthase activity	cytoplasm*	0	0	0.538236
YLL057C	JLP1	unknown; similar to C-terminal half E. coli dioxygenase	sulfur metabolic process	sulfonate dioxygenase activity	cellular_component	0	0	-0.438052
YDR082W	STN1	asssociates with Cdc13p	telomere capping	protein binding*	nuclear telomere cap complex	0.954831	0.859653	0
YJR055W	HIT1	required for growth at high temperature	telomere maintenance	molecular_function	cytoplasm*	0	0	-0.58869
YDL118W		unknown	telomere maintenance	molecular_function	cellular_component	0	1.37514	0
YHL012W		unknown; similar to UTP glucose-1-phosphate	telomere maintenance	molecular_function	cellular_component	0.955765	0.983328	0
YOL138C		unknown	telomere maintenance	molecular_function	ribosome*	0	0	0.73633
YLR467W	YRF1-5	Y' helicase (subtelomerically-encoded)	telomere maintenance via recombination	DNA helicase activity	nucleus	0	0	-0.889152
YNL339C	YRF1-6	unknown	telomere maintenance via recombination	DNA helicase activity	nucleus	0	0.965909	0
YDL059C	RAD59	unknown	telomere maintenance via recombination*	protein binding*	nucleus	0	-0.845756	0
YML032C	RAD52	Rad51p cofactor	telomere maintenance via recombination*	recombinase activity*	nucleus*	-0.771421	0	0
YGR099W	TEL2	telomere binding protein	telomere maintenance via telomerase	telomeric DNA binding	nuclear telomere cap complex	0	1.00463	0.625828
YKL113C	RAD27	ssDNA endonuclease	telomere maintenance*	5'-flap endonuclease activity	nucleus	0.969043	1.06945	0.74673
YJR105W	ADO1	unknown; similar to ribokinase	telomere maintenance*	adenosine kinase activity	cytoplasm*	-1.46398	-0.926967	0
YNL220W	ADE12	adenylosuccinate synthetase	telomere maintenance*	adenylosuccinate synthase activity	cytoplasm	-1.28452	-1.43011	-0.713625
YJL071W	ARG2	acetylglutamate synthase	telomere maintenance*	amino-acid N-acetyltransferase activity	mitochondrial matrix	0	0.791791	0
YMR080C	NAM7	RNA helicase, putative	telomere maintenance*	ATP-dependent RNA helicase activity*	cytoplasm*	0	0	-0.506084
YMR202W	ERG2	C-8 sterol isomerase	telomere maintenance*	C-8 sterol isomerase activity	endoplasmic reticulum	-1.73691	-1.64256	0
YOL001W	PHO80	cyclin (Pho85p)	telomere maintenance*	cyclin-dependent protein kinase regulator activity	cyclin-dependent protein kinase holoenzyme complex	-1.07761	0	-0.892728
YJR043C	POL32	polymerase delta 55 kD subunit	telomere maintenance*	delta DNA polymerase activity*	nucleus*	0	1.43319	0
YLR150W	STM1	unknown; suppressor of tom1 and pop2 mutations	telomere maintenance*	DNA binding*	cytoplasm*	-1.18668	-1.06146	0
YMR070W	MOT3	transcriptional regulator of pheremone-responsive genes	telomere maintenance*	DNA binding*	nucleus	0	0	-0.722833
YCR065W	HCM1	forkhead family of DNA-binding proteins	telomere maintenance*	DNA binding*	nucleus	0.995862	1.16325	0
YBL006C	LDB7	unknown	telomere maintenance*	DNA-dependent ATPase activity	RSC complex	-1.61264	-1.59704	-1.11038
YMR091C	NPL6	unknown	telomere maintenance*	DNA-dependent ATPase activity	nucleus*	0	0	-0.658228
YLR357W	RSC2	chromatin remodeling complex subunit	telomere maintenance*	DNA-dependent ATPase activity	RSC complex	0	0.833631	0
YDR069C	DOA4	ubiquitin-specific protease	telomere maintenance*	endopeptidase activity*	mitochondrion*	0.929846	0.891994	0.667666
YGL003C	CDH1	cyclin degradation	telomere maintenance*	enzyme activator activity	cytoplasm*	0	0	-0.540745
YDR443C	SSN2	RNA polymerase II mediator subunit	telomere maintenance*	general RNA polymerase II transcription factor activity	transcription factor complex	0	0	-0.423577
YDR300C	PRO1	glutamate 5-kinase	telomere maintenance*	glutamate 5-kinase activity	cytoplasm	0	0	0.782374
YAL044C	GCV3	glycine decarboxylase	telomere maintenance*	glycine dehydrogenase (decarboxylating) activity	mitochondrion*	0	0	-0.988872
YML001W	YPT7	GTP-binding protein, rab family	telomere maintenance*	GTPase activity	mitochondrial outer membrane*	-1.18008	0	0
YML121W	GTR1	GTP-binding protein	telomere maintenance*	GTPase activity	cytoplasm*	0	0	-0.772448
YDR295C	HDA2	unknown	telomere maintenance*	histone deacetylase activity	nucleus*	0	0	-0.574016
YMR263W	SAP30	unknown	telomere maintenance*	histone deacetylase activity	histone deacetylase complex*	-1.97701	-1.88141	-1.6198
YBR175W	SWD3	unknown	telomere maintenance*	histone lysine N-methyltransferase activity (H3-K4 specific)	COMPASS complex	0	0	-0.89326
YKL018W	SWD2	unknown	telomere maintenance*	histone lysine N-methyltransferase activity (H3-K4 specific)	mRNA cleavage and polyadenylation specificity factor complex*	0	1.39129	0
YHR119W	SET1	trithorax protein family	telomere maintenance*	histone lysine N-methyltransferase activity (H3-K4 specific)*	COMPASS complex	0.827741	0.891904	0
YLL027W	ISA1	unknown; Iron Sulfur Assembly -- IscA/NifA homolog	telomere maintenance*	molecular_function	mitochondrial matrix	-1.25452	-1.36628	0
YML036W	CGI121	unknown	telomere maintenance*	molecular_function	EKC/KEOPS protein complex	0	0	-0.773063
YMR116C	ASC1	G-beta like protein	telomere maintenance*	molecular_function	cytoplasm*	-1.42198	-1.07596	0
YOL109W	ZEO1	unknown	telomere maintenance*	molecular_function	mitochondrion*	0	-1.34395	0
YAL010C	MDM10	(putative) component of actin binding protein complex	telomere maintenance*	molecular_function	mitochondrial outer membrane*	0.914149	1.37951	0
YFR041C	ERJ5	unknown; similar to dnaJ proteins Sis1p, Mdj1p, and	telomere maintenance*	molecular_function	endoplasmic reticulum	0	1.21391	0.555643
YGR229C	SMI1	may regulate glucan and chitin synthesis	telomere maintenance*	molecular_function	nucleus*	0	0	0.643063
YHR139C	SPS100	spore wall maturation protein	telomere maintenance*	molecular_function	spore wall (sensu Fungi)	1.01098	0.862737	0.578269
YML062C	MFT1	mitochondrial targeting protein	telomere maintenance*	nucleic acid binding	THO complex	-0.721477	0	-0.770546
YGR157W	CHO2	phosphatidylethanolamine N-methyltransferase	telomere maintenance*	phosphatidylethanolamine N-methyltransferase activity	endoplasmic reticulum	-0.773198	0	0
YCL008C	STP22	unknown; similar to Tsg101 tumor susceptibility gene	telomere maintenance*	protein binding	endosome*	-1.03089	-0.999627	0
YDR320C	SWA2	unknown; similar to human transformation-sensitive	telomere maintenance*	protein binding	endoplasmic reticulum membrane	-1.03887	-1.42676	0
YJR102C	VPS25	unknown	telomere maintenance*	protein binding	ESCRT II complex	-0.855394	0	0
YLR025W	SNF7	unknown	telomere maintenance*	protein binding	cytoplasm*	-0.856361	-1.22641	-1.01886
YPL065W	VPS28	cytoplasmic protein	telomere maintenance*	protein binding	endosome*	0	0	-1.12254
YLR148W	PEP3	vacuolar membrane protein	telomere maintenance*	protein binding	vacuolar membrane (sensu Fungi)*	0.815957	1.03158	0.58941
YBR275C	RIF1	RAP1-interacting protein	telomere maintenance*	protein binding*	nuclear telomere cap complex	-0.773924	-0.786697	-0.819542
YDR369C	XRS2	required for ds break repair	telomere maintenance*	protein binding*	nucleus*	0	0.848215	0.510715
YNL243W	SLA2	talin-like protein	telomere maintenance*	protein binding, bridging	incipient bud site*	0	0	0.583761
YBR136W	MEC1	PI kinase homolog	telomere maintenance*	protein kinase activity	nucleus*	-0.713206	0	-0.664714
YDL101C	DUN1	DNA damage-responsive protein kinase	telomere maintenance*	protein kinase activity	nucleus	0	0.855366	0.567432
YLR240W	VPS34	phosphatidylinositol 3-kinase	telomere maintenance*	protein kinase activity*	membrane fraction	0	0.826554	0
YDL006W	PTC1	protein phosphatase	telomere maintenance*	protein phosphatase type 2C activity	cytoplasm*	0	0	0.438521
YGR262C	BUD32	unknown; similar to apple tree calcium/calmodulin-binding	telomere maintenance*	protein serine/threonine kinase activity	cytoplasm*	0	-0.808901	-0.550613
YDL047W	SIT4	type 2A related protein phosphatase	telomere maintenance*	protein serine/threonine phosphatase activity	cytoplasm*	0	-0.886523	0
YGR057C	LST7	unknown; post-Golgi	telomere maintenance*	protein transporter activity	vesicle coat	0	0	0.562813
YNL032W	SIW14	tyrosine phosphatase	telomere maintenance*	protein tyrosine phosphatase activity	cytoplasm	0	0	-0.511123
YBR035C	PDX3	pyridoxine (pyridoxamine) phosphate oxidase	telomere maintenance*	pyridoxamine-phosphate oxidase activity	cellular_component	-0.834782	-0.89434	0
YHL011C	PRS3	ribose-phosphate pyrophosphokinase 3	telomere maintenance*	ribose phosphate diphosphokinase activity	cytoplasm	0	-0.924402	0
YOL061W	PRS5	phosphoribosylpyrophosphate synthetase	telomere maintenance*	ribose phosphate diphosphokinase activity	cytoplasm	-1.39133	-1.37515	-0.653619
YGR159C	NSR1	NLS-binding protein	telomere maintenance*	RNA binding*	nucleus*	0	0	0.70026
YLR233C	EST1	putative end-binding protein	telomere maintenance*	RNA binding*	nucleus*	0	0.913703	0
YMR106C	YKU80	Ku80 homolog	telomere maintenance*	RNA binding*	nuclear chromatin*	0	0.826296	0
YLR418C	CDC73	RNA polymerase II accessory protein	telomere maintenance*	RNA polymerase II transcription elongation factor activity	nucleus*	0	0	-0.55059
YCR081W	SRB8	RNA polymerase II mediator subunit	telomere maintenance*	RNA polymerase II transcription mediator activity	transcription factor complex	0	0	-0.417455
YOR078W	BUD21	unknown	telomere maintenance*	snoRNA binding	small nucleolar ribonucleoprotein complex	-0.675704	-0.78073	-0.477618
YDL220C	CDC13	telomere binding protein	telomere maintenance*	telomeric DNA binding	nuclear telomere cap complex	0	0.854921	0
YBR112C	CYC8	general repressor	telomere maintenance*	transcription coactivator activity*	nucleus	0	0	-0.72766
YHL020C	OPI1	negative regulator of phospholipid biosynthesis	telomere maintenance*	transcription corepressor activity	nucleus	0	0	-0.479275
YDL074C	BRE1	unknown	telomere maintenance*	ubiquitin-protein ligase activity	nucleus	0	0	0.693143
YJL179W	PFD1	prefoldin subunit 1	telomere maintenance*	unfolded protein binding	prefoldin complex	0	0	-0.487334
YMR186W	HSC82	chaperonin	telomere maintenance*	unfolded protein binding*	cytoplasm*	0	0	0.700527
YOR327C	SNC2	post-Golgi v-SNARE	telomere maintenance*	v-SNARE activity	endosome*	-0.973834	-1.33683	0
YGR281W	YOR1	ATP-binding cassette (ABC) family	telomere maintenance*	xenobiotic-transporting ATPase activity	plasma membrane	-2.33313	-1.57593	-1.39604
YNL332W	THI12	unknown	thiamin biosynthetic process	molecular_function	cellular_component	-0.85589	0	0
YDL244W	THI13	unknown; similar to Thi5p, Thi11p, and Thi12p	thiamin biosynthetic process	molecular_function	cellular_component	0	0	0.566822
YPL258C	THI21	unknown	thiamin biosynthetic process	phosphomethylpyrimidine kinase activity*	cellular_component	0	0	-0.588528
YNL334C	SNO2	unknown; induced in stationary phase	thiamin biosynthetic process*	molecular_function	cellular_component	0	-0.777505	0
YNL333W	SNZ2	unknown; induced in stationary phase	thiamin biosynthetic process*	protein binding	cellular_component	-1.50575	-1.41318	0
YIL119C	RPI1	negative regulator of ras-cAMP pathway	thiamin biosynthetic process*	small GTPase regulator activity	nucleus	0	0.862096	0
YGR096W	TPC1	unknown	thiamin pyrophosphate transport	thiamin transporter activity	mitochondrial envelope	1.01122	1.30959	0
YCL064C	CHA1	L-serine/L-threonine deaminase	threonine catabolic process*	L-serine ammonia-lyase activity*	mitochondrion*	1.11059	1.24869	0
YEL046C	GLY1	L-threonine aldolase	threonine catabolic process*	threonine aldolase activity	cytosol	0	-0.893681	0
YHR122W		unknown	transcription	molecular_function	cytoplasm*	0	0.866864	0.649757
YIR013C	GAT4	unknown	transcription	transcription factor activity	nucleus	0	0	-0.617128
YLR013W	GAT3	unknown	transcription	transcription factor activity	nucleus	0	0	-1.08877
YMR228W	MTF1	mitochondrial RNA polymerase specificity factor	transcription from mitochondrial promoter	S-adenosylmethionine-dependent methyltransferase activity*	mitochondrion*	0	0	-0.560204
YKL125W	RRN3	RNA polymerase I transcription factor	transcription from RNA polymerase I promoter	RNA polymerase I transcription factor activity	RNA polymerase I transcription factor complex	0	0.72416	0
YLR141W	RRN5	component of upstream activation factor complex (UAF)	transcription from RNA polymerase I promoter	RNA polymerase I transcription factor activity*	RNA polymerase I upstream activating factor complex	0	1.34059	0
YOR295W	UAF30	unknown	transcription from RNA polymerase I promoter	RNA polymerase I transcription factor activity*	RNA polymerase I upstream activating factor complex	0	0.853658	0
YDL140C	RPO21	RNA polymerase II 215 kD subunit	transcription from RNA polymerase II promoter	DNA-directed RNA polymerase activity	mitochondrion*	-0.69579	0	0
YMR005W	TAF4	unknown	transcription from RNA polymerase II promoter	RNA polymerase II transcription factor activity	transcription factor TFIID complex	0	-0.776298	0
YBL093C	ROX3	RNA polymerase mediator subunit	transcription from RNA polymerase II promoter	RNA polymerase II transcription mediator activity	nucleus*	-1.04684	-0.996392	0
YBR193C	MED8	RNA polymerase II mediator subunit	transcription from RNA polymerase II promoter	RNA polymerase II transcription mediator activity	mediator complex*	0	0	-0.688549
YER148W	SPT15	TFIID and TFIIIB subunit	transcription from RNA polymerase II promoter*	DNA binding*	nucleus*	0	-0.776004	0
YBR154C	RPB5	shared subunit of RNA polymerases I, II, and III	transcription from RNA polymerase II promoter*	DNA-directed RNA polymerase activity	DNA-directed RNA polymerase III complex*	1.30924	0	0
YKR025W	RPC37	unknown	transcription from RNA polymerase III promoter	DNA-directed RNA polymerase activity	DNA-directed RNA polymerase III complex	-1.03385	-1.00261	0
YKL058W	TOA2	TFIIA 13.5 kD subunit	transcription initiation from RNA polymerase II promoter	general RNA polymerase II transcription factor activity	transcription factor TFIIA complex	-1.03056	-1.1114	-1.05678
YNL257C	SIP3	(putative) transcriptional activator	transcription initiation from RNA polymerase II promoter	transcription cofactor activity	nucleus	0	1.0516	0
YCR042C	TAF2	TFIID associated factor (TAF)	transcription initiation from RNA polymerase II promoter*	general RNA polymerase II transcription factor activity	transcription factor TFIID complex	0	0	-0.990774
YDR311W	TFB1	TFIIH 75 kD subunit	transcription initiation from RNA polymerase II promoter*	general RNA polymerase II transcription factor activity	transcription factor TFIIH complex*	-0.820436	-0.84526	-0.851738
YML098W	TAF13	TFIID 19 kD subunit	transcription initiation from RNA polymerase II promoter*	general RNA polymerase II transcription factor activity	nucleus*	-1.08413	0	0
YMR236W	TAF9	TFIID 17 kD subunit	transcription initiation from RNA polymerase II promoter*	general RNA polymerase II transcription factor activity	SAGA complex*	0	-0.926849	0
YPR056W	TFB4	TFIIH 37 kD subunit	transcription initiation from RNA polymerase II promoter*	general RNA polymerase II transcription factor activity	transcription factor TFIIH complex	0	-0.748748	-0.86158
YML015C	TAF11	TFIID 40 kD subunit	transcription initiation from RNA polymerase II promoter*	general RNA polymerase II transcription factor activity	transcription factor TFIID complex	0	0	0.693856
YPR025C	CCL1	TFIIH subunit	transcription initiation from RNA polymerase II promoter*	general RNA polymerase II transcription factor activity*	mitochondrion*	0	0	-0.560336
YGL166W	CUP2	copper-dependent transcriptional activator	transcription initiation from RNA polymerase II promoter*	ligand-regulated transcription factor activity	nucleus	0	0	0.738734
YBL103C	RTG3	CIT2 regulator	transcription initiation from RNA polymerase II promoter*	specific RNA polymerase II transcription factor activity	cytoplasm*	0	0	-0.695036
YOL067C	RTG1	h-l-h transcription factor	transcription initiation from RNA polymerase II promoter*	transcription coactivator activity	cytoplasm*	-0.849128	0	0
YJL011C	RPC17	unknown	transcription initiation from RNA polymerase III promoter	DNA-directed RNA polymerase activity	DNA-directed RNA polymerase III complex	0	0.807078	0
YAL001C	TFC3	TFIIIC 138 kD subunit	transcription initiation from RNA polymerase III promoter	RNA polymerase III transcription factor activity	mitochondrion*	0	0	-0.485618
YOR110W	TFC7	unknown	transcription initiation from RNA polymerase III promoter	RNA polymerase III transcription factor activity	transcription factor TFIIIC complex	0	0	-0.480523
YGR047C	TFC4	TFIIIC 131 kD subunit	transcription initiation from RNA polymerase III promoter	RNA polymerase III transcription factor activity	transcription factor TFIIIC complex	0	0	0.796441
YOR344C	TYE7	basic h-l-h transcription factor	transcription*	transcription factor activity	nucleus	-0.730098	-1.58645	-0.486813
YDR151C	CTH1	unknown	transcription*	transcription factor activity	nucleus	0	0	0.583917
YBL021C	HAP3	component of heterotrimeric CCAAT-binding factor	transcription*	transcriptional activator activity	nucleus*	0	0	-0.803067
YGL237C	HAP2	transcription factor	transcription*	transcriptional activator activity	nucleus*	0	0	-0.691161
YKL109W	HAP4	component of heterotrimeric CCAAT-binding factor	transcription*	transcriptional activator activity	CCAAT-binding factor complex	-0.921201	0	0
YBR135W	CKS1	portein kinase regulator	transcription*	ubiquitin binding*	cytoplasm*	0	0	-0.908454
YHR189W	PTH1	peptidyl-tRNA hydrolase, putative	translation	aminoacyl-tRNA hydrolase activity	mitochondrion	0	0	-0.672356
YBL076C	ILS1	isoleucyl-tRNA synthetase	translation	isoleucine-tRNA ligase activity	cytosol	0	0	0.751368
YDR197W	CBS2	COB mRNA translational activator	translation	molecular_function	mitochondrion*	-0.665656	-0.97894	0
YNL265C	IST1	unknown; similar to Nuf1p	translation	molecular_function	endosome	0	0	-0.683124
YJR136C		unknown	translation	molecular_function	cytoplasm	0.893916	1.06886	0.66847
YBL027W	RPL19B	ribosomal protein L19B	translation	structural constituent of ribosome	cytosolic large ribosomal subunit (sensu Eukaryota)	-0.701953	-0.979618	0
YBL092W	RPL32	ribosomal protein L23	translation	structural constituent of ribosome	cytosolic large ribosomal subunit (sensu Eukaryota)	-1.68244	-1.62069	0
YBR031W	RPL4A	ribosomal protein L4A	translation	structural constituent of ribosome	cytosolic large ribosomal subunit (sensu Eukaryota)	-0.941501	-0.74565	0
YBR268W	MRPL37	ribosomal protein, mitochondrial L37	translation	structural constituent of ribosome	mitochondrion*	0	0	-0.497507
YBR282W	MRPL27	ribosomal protein, mitochondrial L27	translation	structural constituent of ribosome	mitochondrion*	0	0	-0.676058
YCR003W	MRPL32	ribosomal protein, mitochondrial L32	translation	structural constituent of ribosome	mitochondrion*	0	0	-0.528792
YCR046C	IMG1	ribosomal protein, mitochondrial	translation	structural constituent of ribosome	mitochondrion*	0	0	-0.894957
YDL061C	RPS29B	ribosomal protein S29B	translation	structural constituent of ribosome	cytosolic small ribosomal subunit (sensu Eukaryota)	-1.6021	-2.10997	0
YDL184C	RPL41A	ribosomal protein L41A	translation	structural constituent of ribosome	cytosolic large ribosomal subunit (sensu Eukaryota)	-1.7647	-2.0338	-1.17392
YDR322W	MRPL35	ribosomal protein, mitochondrial L35	translation	structural constituent of ribosome	mitochondrion*	0	-0.858504	0
YDR471W	RPL27B	ribosomal protein L27B	translation	structural constituent of ribosome	cytosolic large ribosomal subunit (sensu Eukaryota)	0	-0.917664	0
YGL147C	RPL9A	ribosomal protein L9A	translation	structural constituent of ribosome	cytosolic large ribosomal subunit (sensu Eukaryota)	-0.827121	-0.926146	0
YGL189C	RPS26A	ribosomal protein S26A	translation	structural constituent of ribosome	cytosolic small ribosomal subunit (sensu Eukaryota)	-1.30028	-1.27481	0
YGR027C	RPS25A	ribosomal protein S25A	translation	structural constituent of ribosome	cytosolic small ribosomal subunit (sensu Eukaryota)	-0.723578	-0.847048	0
YHL015W	RPS20	ribosomal protein S20	translation	structural constituent of ribosome	cytosolic small ribosomal subunit (sensu Eukaryota)	-0.952475	-1.04728	0
YHL033C	RPL8A	ribosomal protein L8A	translation	structural constituent of ribosome	cytosolic large ribosomal subunit (sensu Eukaryota)	-0.818527	-0.958676	0
YJR101W	RSM26	unknown; similar to superoxide dismutase	translation	structural constituent of ribosome	mitochondrion*	-0.770139	0	-0.552808
YJR113C	RSM7	ribosomal protein, mitochondrial S7 (putative)	translation	structural constituent of ribosome	mitochondrion*	-0.851143	0	-0.619999
YJR123W	RPS5	ribosomal protein S5	translation	structural constituent of ribosome	cytosolic small ribosomal subunit (sensu Eukaryota)	-1.55846	-1.64187	0
YKL003C	MRP17	ribosomal protein, mitochondrial small subunit	translation	structural constituent of ribosome	mitochondrion*	0	0	-0.575868
YKL138C	MRPL31	ribosomal protein, mitochondrial L31	translation	structural constituent of ribosome	mitochondrial large ribosomal subunit	-1.11656	0	-1.11137
YKL142W	MRP8	ribosomal protein, mitochondrial small subunit	translation	structural constituent of ribosome	mitochondrial ribosome	-1.68916	-2.03033	-0.764521
YKL156W	RPS27A	ribosomal protein S27A	translation	structural constituent of ribosome	cytoplasm*	0	-1.05248	0
YKL167C	MRP49	ribosomal protein, mitochondrial large subunit	translation	structural constituent of ribosome	mitochondrion*	-1.02309	0	0
YKL180W	RPL17A	ribosomal protein L17A	translation	structural constituent of ribosome	cytoplasm*	-0.934208	-0.900836	0
YKR006C	MRPL13	ribosomal protein, mitochondrial L13	translation	structural constituent of ribosome	mitochondrion*	-1.06539	0	0
YLL045C	RPL8B	ribosomal protein L8B	translation	structural constituent of ribosome	cytosolic large ribosomal subunit (sensu Eukaryota)	-0.813949	0	0
YLR325C	RPL38	ribosomal protein L38	translation	structural constituent of ribosome	cytosolic large ribosomal subunit (sensu Eukaryota)	0	-0.880541	0
YLR333C	RPS25B	ribosomal protein S25B	translation	structural constituent of ribosome	cytosolic small ribosomal subunit (sensu Eukaryota)	-0.990042	-0.94681	0
YLR388W	RPS29A	ribosomal protein S29A	translation	structural constituent of ribosome	cytosolic small ribosomal subunit (sensu Eukaryota)	-0.837469	-0.752036	0
YLR439W	MRPL4	ribosomal protein, mitochondrial L4	translation	structural constituent of ribosome	mitochondrion*	0	0	-0.884905
YML063W	RPS1B	ribosomal protein S1B	translation	structural constituent of ribosome	cytosolic small ribosomal subunit (sensu Eukaryota)	-0.707856	0	0
YMR158W	MRPS8	unknown; similar E. coli ribosomal protein S8	translation	structural constituent of ribosome	mitochondrion*	-0.83669	-1.42637	-0.759616
YMR230W	RPS10B	ribosomal protein S10B	translation	structural constituent of ribosome	cytosolic small ribosomal subunit (sensu Eukaryota)	0	-1.20739	0
YMR242C	RPL20A	ribosomal protein L20A	translation	structural constituent of ribosome	cytosolic large ribosomal subunit (sensu Eukaryota)	-1.57814	-1.62613	0
YNL162W	RPL42A	ribosomal protein L42A	translation	structural constituent of ribosome	cytosolic large ribosomal subunit (sensu Eukaryota)	-1.47601	-1.63555	0
YNL185C	MRPL19	ribosomal protein, mitochondrial large subunit	translation	structural constituent of ribosome	mitochondrion*	-1.22576	0	0
YNL284C	MRPL10	ribosomal protein, mitochondrial L10	translation	structural constituent of ribosome	mitochondrion*	-1.1415	-0.869431	-0.746651
YNL306W	MRPS18	ribosomal protein, mitochondrial small subunit	translation	structural constituent of ribosome	mitochondrion*	-0.919898	-0.794139	0
YNR036C		unknown; similar to ribosomal protein S12	translation	structural constituent of ribosome	mitochondrion*	-1.39407	0	0
YOR167C	RPS28A	ribosomal protein S28A	translation	structural constituent of ribosome	cytosolic small ribosomal subunit (sensu Eukaryota)	-0.819191	-0.91326	0
YOR369C	RPS12	ribosomal protein S12	translation	structural constituent of ribosome	cytosolic small ribosomal subunit (sensu Eukaryota)	-0.948542	-0.883425	0
YPL220W	RPL1A	ribosomal protein L1A	translation	structural constituent of ribosome	cytosolic large ribosomal subunit (sensu Eukaryota)	-1.18873	-1.30858	0
YPR043W	RPL43A	ribosomal protein L34A	translation	structural constituent of ribosome	cytosolic large ribosomal subunit (sensu Eukaryota)	-1.33086	-1.35419	-0.848982
YBL072C	RPS8A	ribosomal protein S8	translation	structural constituent of ribosome	cytosolic small ribosomal subunit (sensu Eukaryota)	0	0	0.672528
YBR251W	MRPS5	ribosomal protein, mitochondrial S5	translation	structural constituent of ribosome	mitochondrion*	0	0.935076	0
YDL136W	RPL35B	ribosomal protein L35B	translation	structural constituent of ribosome	cytosolic large ribosomal subunit (sensu Eukaryota)	0	0	0.79527
YDR012W	RPL4B	ribosomal protein L4B	translation	structural constituent of ribosome	cytoplasm*	0	0	1.01869
YDR064W	RPS13	ribosomal protein S13	translation	structural constituent of ribosome	cytosolic small ribosomal subunit (sensu Eukaryota)	0	0	0.84314
YDR237W	MRPL7	ribosomal protein, mitochondrial L7	translation	structural constituent of ribosome	mitochondrion*	0	0	0.543477
YER056C-A	RPL34A	ribosomal protein L34A	translation	structural constituent of ribosome	cytosolic large ribosomal subunit (sensu Eukaryota)	0	0	0.650208
YHR010W	RPL27A	ribosomal protein L27A	translation	structural constituent of ribosome	cytosolic large ribosomal subunit (sensu Eukaryota)	0	0	0.698616
YHR141C	RPL42B	ribosomal protein L42B	translation	structural constituent of ribosome	cytosolic large ribosomal subunit (sensu Eukaryota)	0	0	0.620178
YJL136C	RPS21B	ribosomal protein S21B	translation	structural constituent of ribosome	cytosolic small ribosomal subunit (sensu Eukaryota)	0	0	0.620198
YOL120C	RPL18A	ribosomal protein L18A	translation	structural constituent of ribosome	cytosolic large ribosomal subunit (sensu Eukaryota)	0	0	0.611476
YOR096W	RPS7A	ribosomal protein S7A	translation	structural constituent of ribosome	cytosolic small ribosomal subunit (sensu Eukaryota)*	0	0	0.677963
YOR234C	RPL33B	ribosomal protein L33B	translation	structural constituent of ribosome	cytosolic large ribosomal subunit (sensu Eukaryota)	0	0	0.776107
YGR034W	RPL26B	ribosomal protein L26B	translation	structural constituent of ribosome*	cytosolic large ribosomal subunit (sensu Eukaryota)	0	-0.889594	0
YGR148C	RPL24B	ribosomal protein L24B	translation	structural constituent of ribosome*	cytosolic large ribosomal subunit (sensu Eukaryota)	0	-0.959971	0
YHL004W	MRP4	ribosomal protein, mitochondrial small sunubit	translation	structural constituent of ribosome*	mitochondrion*	-0.796628	0	0
YLR029C	RPL15A	ribosomal protein L15A	translation	structural constituent of ribosome*	cytosolic large ribosomal subunit (sensu Eukaryota)	-1.33929	-1.36511	-0.680101
YMR121C	RPL15B	ribosomal protein L15B	translation	structural constituent of ribosome*	cytosolic large ribosomal subunit (sensu Eukaryota)	-1.92543	-1.76977	-1.02889
YHL001W	RPL14B	ribosomal protein L14B	translation	structural constituent of ribosome*	cytosolic large ribosomal subunit (sensu Eukaryota)	0	0	0.92436
YIL133C	RPL16A	ribosomal protein L16A	translation	structural constituent of ribosome*	cytosolic large ribosomal subunit (sensu Eukaryota)	0	0	0.740706
YDL229W	SSB1	cytosolic HSP70	translation*	ATPase activity*	soluble fraction*	0	0	-0.494771
YMR089C	YTA12	mitochondrial chaperonin	translation*	ATPase activity*	cytoplasm*	-1.14182	-1.14389	0
YAL005C	SSA1	cytosolic HSP70	translation*	ATPase activity*	cytoplasm*	0	0	0.83209
YDL219W	DTD1	unknown	translation*	D-tyrosyl-tRNA(Tyr) deacylase activity	cytoplasm	1.29675	1.43219	0
YMR023C	MSS1	mitochondrial GTPase; COX1 expression	translation*	GTP binding	mitochondrion*	0	-1.03804	0
YKL056C	TMA19	unknown	translation*	molecular_function	cytoplasm*	-1.32895	-0.976647	0
YGL236C	MTO1	unknown; similar to E. coli gidA protein	translation*	molecular_function	mitochondrion	0.935392	0.952189	0
YLR139C	SLS1	integral membrane protein	translation*	molecular_function	mitochondrion*	0	1.08641	0
[truncated: 159 more rows]

## Sheet: signif (2-fold only)
UniqueID	Name		GO-biological_process	GO-molecular_function	GO-cellular_component	24	48	72
YGR194C	XKS1	xylulokinase	xylulose catabolic process	xylulokinase activity	cytoplasm	0	1.02527	0
YJR133W	XPT1	unknown	XMP salvage*	hypoxanthine phosphoribosyltransferase activity*	cytoplasm	-1.30118	0	0
YER031C	YPT31	rab GTPase; intra-Golgi	vesicle-mediated transport*	GTPase activity	mitochondrial outer membrane*	0	-1.08026	0
YJR058C	APS2	AP-1 complex subunit	vesicle-mediated transport	molecular_function	AP-2 adaptor complex	-1.08342	-0.934489	-0.567468
YMR183C	SSO2	post-Golgi t-SNARE	vesicle fusion*	t-SNARE activity	cytoplasm*	-1.30783	-1.26614	0
YLR386W	VAC14	unknown	vacuole inheritance*	enzyme activator activity	vacuolar membrane (sensu Fungi)*	0.812873	1.04058	0
YNL015W	PBI2	protease inhibitor	vacuole fusion, non-autophagic*	endopeptidase inhibitor activity	cytoplasm*	0	-1.21831	0
YHR138C		unknown	vacuole fusion, non-autophagic	endopeptidase inhibitor activity	cellular_component	0	-1.11048	0
YMR174C	PAI3	protease A (ysca) inhibitor IA3	vacuolar protein catabolic process	endopeptidase inhibitor activity	cytoplasm	-1.49962	-2.23117	-1.56179
YLR447C	VMA6	vacuolar H+-ATPase V0 domain 36 KD subunit	vacuolar acidification*	hydrogen ion transporting ATPase activity, rotational mechanism	vacuolar membrane*	-1.19436	-1.25288	-0.643816
YKR007W	MEH1	unknown	vacuolar acidification*	molecular_function	vacuolar membrane (sensu Fungi)*	-1.27928	-1.02425	-0.999312
YDR065W		unknown	vacuolar acidification	molecular_function	mitochondrion	1.09581	1.39922	0.957945
YBL041W	PRE7	20S proteasome subunit	ubiquitin-dependent protein catabolic process	endopeptidase activity	proteasome core complex, beta-subunit complex (sensu Eukaryota)	-0.998672	-1.22199	0
YER094C	PUP3	20S proteasome subunit (beta3	ubiquitin-dependent protein catabolic process	endopeptidase activity	proteasome core complex, beta-subunit complex (sensu Eukaryota)	-1.29372	-1.35043	0
YML092C	PRE8	20S proteasome subunit Y7 (alpha2	ubiquitin-dependent protein catabolic process	endopeptidase activity	proteasome core complex, alpha-subunit complex (sensu Eukaryota)	0	-1.10956	0
YMR314W	PRE5	20S proteasome subunit(alpha6)	ubiquitin-dependent protein catabolic process	endopeptidase activity	proteasome core complex, alpha-subunit complex (sensu Eukaryota)	-1.73927	-1.39724	0
YOL038W	PRE6	20S proteasome subunit (alpha4)	ubiquitin-dependent protein catabolic process	endopeptidase activity	mitochondrion*	0	-1.24774	0
YPR103W	PRE2	20S proteasome subunit (beta5)	ubiquitin-dependent protein catabolic process	endopeptidase activity	proteasome core complex, beta-subunit complex (sensu Eukaryota)	-1.50573	-1.57755	-0.763383
YIL075C	RPN2	26S proteasome subunit)	ubiquitin-dependent protein catabolic process	endopeptidase activity*	nucleus*	-1.0177	-1.08793	0
YDR131C		unknown	ubiquitin-dependent protein catabolic process	protein binding	ubiquitin ligase complex	1.03853	1.13411	0
YDR204W	COQ4	unknown	ubiquinone biosynthetic process	molecular_function	mitochondrial inner membrane	1.10885	0	0.689243
YGR185C	TYS1	tyrosyl-tRNA synthetase	tyrosyl-tRNA aminoacylation	tyrosine-tRNA ligase activity	cytoplasm*	0.963282	0	1.26842
YNL153C	GIM3	prefoldin subunit 4	tubulin folding	tubulin binding	cytoplasm*	-1.21757	0	0
YLR405W	DUS4	unknown	tRNA modification	tRNA dihydrouridine synthase activity	cellular_component	1.12092	1.34357	0
YGL243W	TAD1	tRNA-specific adenosine deaminase	tRNA modification	tRNA specific adenosine deaminase activity	nucleus	0.951607	1.08907	0
YNR046W	TRM112	unknown	tRNA methylation	zinc ion binding*	cytoplasm*	-1.07613	0	0
YPR001W	CIT3	citrate synthase	tricarboxylic acid cycle*	citrate (Si)-synthase activity	mitochondrion*	0	-1.23932	-0.623127
YNL037C	IDH1	isocitrate dehydrogenase	tricarboxylic acid cycle*	isocitrate dehydrogenase (NAD+) activity	mitochondrion*	0	-1.19343	0
YKL085W	MDH1	malate dehydrogenase	tricarboxylic acid cycle*	L-malate dehydrogenase activity	mitochondrion*	-1.87392	-2.04053	0
YKL141W	SDH3	succinate dehydrogenase cytochrome b	tricarboxylic acid cycle*	succinate dehydrogenase (ubiquinone) activity	mitochondrion*	-1.763	-1.61398	0
YLL041C	SDH2	succinate dehydrogenase	tricarboxylic acid cycle*	succinate dehydrogenase (ubiquinone) activity	mitochondrion*	-2.03052	-1.6506	0
YKL149C	DBR1	debranching enzyme	transposition, RNA-mediated*	RNA lariat debranching enzyme activity	nucleus	1.0588	1.38682	0
YDR406W	PDR15	putative transporter	transport	ATPase activity, coupled to transmembrane movement of substances	integral to membrane	-3.14228	-2.47667	-2.41576
YKR104W		ATP-binding cassette (ABC) superfamily	transport	ATPase activity, coupled to transmembrane movement of substances	membrane	-1.07572	0	-0.715805
YOL163W		unknown; similar to Pseudomonas putida phthalate transporter	transport	transporter activity	membrane	-1.06049	-1.46861	-0.937348
YKL221W	MCH2	unknown; similar to mammalian monocarboxylate	transport	transporter activity*	membrane	0.990342	1.12375	0
YBL013W	FMT1	unknown; similar to met-tRNA formyltransferase,	translational initiation*	methionyl-tRNA formyltransferase activity	mitochondrion	0	0	-1.08158
YDR429C	TIF35	translation initiation factor eIF3 subunit	translational initiation	translation initiation factor activity	eukaryotic translation initiation factor 3 complex	0	-1.0561	0
YJR047C	ANB1	translation initiation factor eIF5A	translational initiation	translation initiation factor activity	ribosome	-1.05388	-1.2151	0
YMR146C	TIF34	translation initiation factor eIF3, P39 subunit	translational initiation	translation initiation factor activity	multi-eIF complex*	-1.37682	-1.51962	-0.796777
YMR260C	TIF11	translation initiation factor eIF1a	translational initiation	translation initiation factor activity	ribosome	-1.35759	-1.85474	-0.688345
YNL244C	SUI1	translation initiation factor 3 (eIF3)	translational initiation	translation initiation factor activity	multi-eIF complex	-1.22877	-1.72291	0
YDL081C	RPP1A	acidic ribosomal protein P1A	translational elongation*	structural constituent of ribosome	cytosolic large ribosomal subunit (sensu Eukaryota)	-1.45227	-1.57872	-0.648928
YDR382W	RPP2B	acidic ribosomal protein L45	translational elongation*	structural constituent of ribosome	cytosolic large ribosomal subunit (sensu Eukaryota)	-1.38132	-1.05011	0
YMR089C	YTA12	mitochondrial chaperonin	translation*	ATPase activity*	cytoplasm*	-1.14182	-1.14389	0
YDL219W	DTD1	unknown	translation*	D-tyrosyl-tRNA(Tyr) deacylase activity	cytoplasm	1.29675	1.43219	0
YMR023C	MSS1	mitochondrial GTPase; COX1 expression	translation*	GTP binding	mitochondrion*	0	-1.03804	0
YKL056C	TMA19	unknown	translation*	molecular_function	cytoplasm*	-1.32895	-0.976647	0
YLR139C	SLS1	integral membrane protein	translation*	molecular_function	mitochondrion*	0	1.08641	0
YGR085C	RPL11B	ribosomal protein L11B	translation*	structural constituent of ribosome	cytosolic large ribosomal subunit (sensu Eukaryota)	-0.972464	-1.30294	0
YHR021C	RPS27B	ribosomal protein S27B	translation*	structural constituent of ribosome	cytosolic small ribosomal subunit (sensu Eukaryota)	-0.981344	-1.08808	0
YKR057W	RPS21A	ribosomal protein S21A	translation*	structural constituent of ribosome	cytosolic small ribosomal subunit (sensu Eukaryota)	-0.859178	-1.0456	0
YLR264W	RPS28B	ribosomal protein S28B	translation*	structural constituent of ribosome	cytosolic small ribosomal subunit (sensu Eukaryota)	-1.55805	-1.6276	0
YMR142C	RPL13B	ribosomal protein L13B	translation*	structural constituent of ribosome	cytosolic large ribosomal subunit (sensu Eukaryota)	-1.40649	-1.00459	0
YMR188C	MRPS17	unknown; similar to 30S ribosomal proteins (S17)	translation*	structural constituent of ribosome	mitochondrion*	0	-1.02674	0
YNL177C	MRPL22	unknown	translation*	structural constituent of ribosome	mitochondrion*	-0.84672	-1.05437	-0.826859
YOL040C	RPS15	ribosomal protein S15	translation*	structural constituent of ribosome	cytosolic small ribosomal subunit (sensu Eukaryota)	-1.29988	-1.3632	0
YPR102C	RPL11A	ribosomal protein L11A	translation*	structural constituent of ribosome	cytosolic large ribosomal subunit (sensu Eukaryota)	-1.75282	-1.63974	0
YBR048W	RPS11B	ribosomal protein S11B	translation*	structural constituent of ribosome	cytosolic small ribosomal subunit (sensu Eukaryota)	0	0	1.01698
YDR025W	RPS11A	ribosomal protein S11A	translation*	structural constituent of ribosome	cytosolic small ribosomal subunit (sensu Eukaryota)	0	0	1.01643
YLR167W	RPS31	ribosomal protein S31	translation*	structural constituent of ribosome*	cytoplasm*	-1.06134	-1.11465	-0.598887
YLR448W	RPL6B	ribosomal protein L6b	translation*	structural constituent of ribosome*	cytosolic large ribosomal subunit (sensu Eukaryota)	-1.15387	-1.22624	0
YOL127W	RPL25	ribosomal protein L25	translation*	structural constituent of ribosome*	cytosolic large ribosomal subunit (sensu Eukaryota)	-1.30903	-1.19278	0
YJR136C		unknown	translation	molecular_function	cytoplasm	0.893916	1.06886	0.66847
YBL092W	RPL32	ribosomal protein L23	translation	structural constituent of ribosome	cytosolic large ribosomal subunit (sensu Eukaryota)	-1.68244	-1.62069	0
YDL061C	RPS29B	ribosomal protein S29B	translation	structural constituent of ribosome	cytosolic small ribosomal subunit (sensu Eukaryota)	-1.6021	-2.10997	0
YDL184C	RPL41A	ribosomal protein L41A	translation	structural constituent of ribosome	cytosolic large ribosomal subunit (sensu Eukaryota)	-1.7647	-2.0338	-1.17392
YGL189C	RPS26A	ribosomal protein S26A	translation	structural constituent of ribosome	cytosolic small ribosomal subunit (sensu Eukaryota)	-1.30028	-1.27481	0
YHL015W	RPS20	ribosomal protein S20	translation	structural constituent of ribosome	cytosolic small ribosomal subunit (sensu Eukaryota)	-0.952475	-1.04728	0
YJR123W	RPS5	ribosomal protein S5	translation	structural constituent of ribosome	cytosolic small ribosomal subunit (sensu Eukaryota)	-1.55846	-1.64187	0
YKL138C	MRPL31	ribosomal protein, mitochondrial L31	translation	structural constituent of ribosome	mitochondrial large ribosomal subunit	-1.11656	0	-1.11137
YKL142W	MRP8	ribosomal protein, mitochondrial small subunit	translation	structural constituent of ribosome	mitochondrial ribosome	-1.68916	-2.03033	-0.764521
YKL156W	RPS27A	ribosomal protein S27A	translation	structural constituent of ribosome	cytoplasm*	0	-1.05248	0
YKL167C	MRP49	ribosomal protein, mitochondrial large subunit	translation	structural constituent of ribosome	mitochondrion*	-1.02309	0	0
YKR006C	MRPL13	ribosomal protein, mitochondrial L13	translation	structural constituent of ribosome	mitochondrion*	-1.06539	0	0
YMR158W	MRPS8	unknown; similar E. coli ribosomal protein S8	translation	structural constituent of ribosome	mitochondrion*	-0.83669	-1.42637	-0.759616
YMR230W	RPS10B	ribosomal protein S10B	translation	structural constituent of ribosome	cytosolic small ribosomal subunit (sensu Eukaryota)	0	-1.20739	0
YMR242C	RPL20A	ribosomal protein L20A	translation	structural constituent of ribosome	cytosolic large ribosomal subunit (sensu Eukaryota)	-1.57814	-1.62613	0
YNL162W	RPL42A	ribosomal protein L42A	translation	structural constituent of ribosome	cytosolic large ribosomal subunit (sensu Eukaryota)	-1.47601	-1.63555	0
YNL185C	MRPL19	ribosomal protein, mitochondrial large subunit	translation	structural constituent of ribosome	mitochondrion*	-1.22576	0	0
YNL284C	MRPL10	ribosomal protein, mitochondrial L10	translation	structural constituent of ribosome	mitochondrion*	-1.1415	-0.869431	-0.746651
YNR036C		unknown; similar to ribosomal protein S12	translation	structural constituent of ribosome	mitochondrion*	-1.39407	0	0
YPL220W	RPL1A	ribosomal protein L1A	translation	structural constituent of ribosome	cytosolic large ribosomal subunit (sensu Eukaryota)	-1.18873	-1.30858	0
YPR043W	RPL43A	ribosomal protein L34A	translation	structural constituent of ribosome	cytosolic large ribosomal subunit (sensu Eukaryota)	-1.33086	-1.35419	-0.848982
YDR012W	RPL4B	ribosomal protein L4B	translation	structural constituent of ribosome	cytoplasm*	0	0	1.01869
YLR029C	RPL15A	ribosomal protein L15A	translation	structural constituent of ribosome*	cytosolic large ribosomal subunit (sensu Eukaryota)	-1.33929	-1.36511	-0.680101
YMR121C	RPL15B	ribosomal protein L15B	translation	structural constituent of ribosome*	cytosolic large ribosomal subunit (sensu Eukaryota)	-1.92543	-1.76977	-1.02889
YOR344C	TYE7	basic h-l-h transcription factor	transcription*	transcription factor activity	nucleus	-0.730098	-1.58645	-0.486813
YML098W	TAF13	TFIID 19 kD subunit	transcription initiation from RNA polymerase II promoter*	general RNA polymerase II transcription factor activity	nucleus*	-1.08413	0	0
YKL058W	TOA2	TFIIA 13.5 kD subunit	transcription initiation from RNA polymerase II promoter	general RNA polymerase II transcription factor activity	transcription factor TFIIA complex	-1.03056	-1.1114	-1.05678
YNL257C	SIP3	(putative) transcriptional activator	transcription initiation from RNA polymerase II promoter	transcription cofactor activity	nucleus	0	1.0516	0
YKR025W	RPC37	unknown	transcription from RNA polymerase III promoter	DNA-directed RNA polymerase activity	DNA-directed RNA polymerase III complex	-1.03385	-1.00261	0
YBR154C	RPB5	shared subunit of RNA polymerases I, II, and III	transcription from RNA polymerase II promoter*	DNA-directed RNA polymerase activity	DNA-directed RNA polymerase III complex*	1.30924	0	0
YBL093C	ROX3	RNA polymerase mediator subunit	transcription from RNA polymerase II promoter	RNA polymerase II transcription mediator activity	nucleus*	-1.04684	-0.996392	0
YLR141W	RRN5	component of upstream activation factor complex (UAF)	transcription from RNA polymerase I promoter	RNA polymerase I transcription factor activity*	RNA polymerase I upstream activating factor complex	0	1.34059	0
YLR013W	GAT3	unknown	transcription	transcription factor activity	nucleus	0	0	-1.08877
YCL064C	CHA1	L-serine/L-threonine deaminase	threonine catabolic process*	L-serine ammonia-lyase activity*	mitochondrion*	1.11059	1.24869	0
YGR096W	TPC1	unknown	thiamin pyrophosphate transport	thiamin transporter activity	mitochondrial envelope	1.01122	1.30959	0
YNL333W	SNZ2	unknown; induced in stationary phase	thiamin biosynthetic process*	protein binding	cellular_component	-1.50575	-1.41318	0
YKL113C	RAD27	ssDNA endonuclease	telomere maintenance*	5'-flap endonuclease activity	nucleus	0.969043	1.06945	0.74673
YJR105W	ADO1	unknown; similar to ribokinase	telomere maintenance*	adenosine kinase activity	cytoplasm*	-1.46398	-0.926967	0
YNL220W	ADE12	adenylosuccinate synthetase	telomere maintenance*	adenylosuccinate synthase activity	cytoplasm	-1.28452	-1.43011	-0.713625
YMR202W	ERG2	C-8 sterol isomerase	telomere maintenance*	C-8 sterol isomerase activity	endoplasmic reticulum	-1.73691	-1.64256	0
YOL001W	PHO80	cyclin (Pho85p)	telomere maintenance*	cyclin-dependent protein kinase regulator activity	cyclin-dependent protein kinase holoenzyme complex	-1.07761	0	-0.892728
YJR043C	POL32	polymerase delta 55 kD subunit	telomere maintenance*	delta DNA polymerase activity*	nucleus*	0	1.43319	0
YLR150W	STM1	unknown; suppressor of tom1 and pop2 mutations	telomere maintenance*	DNA binding*	cytoplasm*	-1.18668	-1.06146	0
YCR065W	HCM1	forkhead family of DNA-binding proteins	telomere maintenance*	DNA binding*	nucleus	0.995862	1.16325	0
YBL006C	LDB7	unknown	telomere maintenance*	DNA-dependent ATPase activity	RSC complex	-1.61264	-1.59704	-1.11038
YML001W	YPT7	GTP-binding protein, rab family	telomere maintenance*	GTPase activity	mitochondrial outer membrane*	-1.18008	0	0
YMR263W	SAP30	unknown	telomere maintenance*	histone deacetylase activity	histone deacetylase complex*	-1.97701	-1.88141	-1.6198
YKL018W	SWD2	unknown	telomere maintenance*	histone lysine N-methyltransferase activity (H3-K4 specific)	mRNA cleavage and polyadenylation specificity factor complex*	0	1.39129	0
YLL027W	ISA1	unknown; Iron Sulfur Assembly -- IscA/NifA homolog	telomere maintenance*	molecular_function	mitochondrial matrix	-1.25452	-1.36628	0
YMR116C	ASC1	G-beta like protein	telomere maintenance*	molecular_function	cytoplasm*	-1.42198	-1.07596	0
YOL109W	ZEO1	unknown	telomere maintenance*	molecular_function	mitochondrion*	0	-1.34395	0
YAL010C	MDM10	(putative) component of actin binding protein complex	telomere maintenance*	molecular_function	mitochondrial outer membrane*	0.914149	1.37951	0
YFR041C	ERJ5	unknown; similar to dnaJ proteins Sis1p, Mdj1p, and	telomere maintenance*	molecular_function	endoplasmic reticulum	0	1.21391	0.555643
YHR139C	SPS100	spore wall maturation protein	telomere maintenance*	molecular_function	spore wall (sensu Fungi)	1.01098	0.862737	0.578269
YCL008C	STP22	unknown; similar to Tsg101 tumor susceptibility gene	telomere maintenance*	protein binding	endosome*	-1.03089	-0.999627	0
YDR320C	SWA2	unknown; similar to human transformation-sensitive	telomere maintenance*	protein binding	endoplasmic reticulum membrane	-1.03887	-1.42676	0
YLR025W	SNF7	unknown	telomere maintenance*	protein binding	cytoplasm*	-0.856361	-1.22641	-1.01886
YPL065W	VPS28	cytoplasmic protein	telomere maintenance*	protein binding	endosome*	0	0	-1.12254
YLR148W	PEP3	vacuolar membrane protein	telomere maintenance*	protein binding	vacuolar membrane (sensu Fungi)*	0.815957	1.03158	0.58941
YOL061W	PRS5	phosphoribosylpyrophosphate synthetase	telomere maintenance*	ribose phosphate diphosphokinase activity	cytoplasm	-1.39133	-1.37515	-0.653619
YOR327C	SNC2	post-Golgi v-SNARE	telomere maintenance*	v-SNARE activity	endosome*	-0.973834	-1.33683	0
YGR281W	YOR1	ATP-binding cassette (ABC) family	telomere maintenance*	xenobiotic-transporting ATPase activity	plasma membrane	-2.33313	-1.57593	-1.39604
YGR099W	TEL2	telomere binding protein	telomere maintenance via telomerase	telomeric DNA binding	nuclear telomere cap complex	0	1.00463	0.625828
YDL118W		unknown	telomere maintenance	molecular_function	cellular_component	0	1.37514	0
YGR055W	MUP1	methionine permease	sulfur amino acid transport	L-methionine porter activity	integral to plasma membrane	1.2226	0	0.777087
YIL162W	SUC2	invertase	sucrose catabolic process	beta-fructofuranosidase activity	cytoplasm*	-1.28932	0	0
YDR213W	UPC2	unknown; similar to transcription factors, has Zn[2]-Cys[6]	sterol biosynthetic process*	RNA polymerase II transcription factor activity	cytoplasm*	0	0	1.03517
YNL156C	NSG2	unknown	sterol biosynthetic process	protein binding	endoplasmic reticulum	-1.1732	-1.18242	0
YNL202W	SPS19	peroxisomal 2,4-dienoyl-CoA reductase	sporulation (sensu Fungi)*	2,4-dienoyl-CoA reductase (NADPH) activity	peroxisomal matrix	0	-1.14181	0
YGR253C	PUP2	20S proteasome subunit(alpha5)	sporulation (sensu Fungi)*	endopeptidase activity	proteasome core complex, alpha-subunit complex (sensu Eukaryota)	-0.999659	-1.73625	0
YNR049C	MSO1	unknown; interacts with Sec1p	sporulation (sensu Fungi)*	molecular_function	microsome	-1.38992	-1.32464	-0.847696
YOL071W	EMI5	unknown	sporulation (sensu Fungi)*	molecular_function	mitochondrion	-1.1552	-1.19531	0
YAL009W	SPO7	unknown	sporulation (sensu Fungi)*	molecular_function	integral to membrane*	1.22669	0.935435	0
YBR107C	IML3	unknown	sporulation (sensu Fungi)*	molecular_function	outer kinetochore of condensed nuclear chromosome	0.980119	1.07152	0
YLR341W	SPO77	unknown	sporulation (sensu Fungi)*	molecular_function	intracellular	1.15132	1.35628	0
YOR242C	SSP2	unknown; similar to class II family of aminoacyl-tRNA synthetases	sporulation (sensu Fungi)*	molecular_function	spore wall (sensu Fungi)	1.20592	1.31752	0
YLL039C	UBI4	ubiquitin	sporulation (sensu Fungi)*	protein tag*	cytoplasm	-1.13481	-1.08636	0
YGL170C	SPO74	unknown; similar to phosphoribulokinase precursor	sporulation (sensu Fungi)	structural molecule activity	spindle pole body	1.14792	1.52737	0
YDR126W	SWF1	unknown	spore wall assembly (sensu Fungi)*	protein-cysteine S-palmitoleyltransferase activity	integral to membrane*	1.80979	0	1.26601
YHR185C	PFS1	unknown	spore wall assembly (sensu Fungi)	molecular_function	cellular_component	1.1886	1.08609	0
YDR402C	DIT2	synthesizes dityrosine	spore wall assembly (sensu Fungi)	oxidoreductase activity	cellular_component	0	1.06017	0
YLR457C	NBP1	Nap1p-binding protein	spindle pole body duplication in nuclear envelope	molecular_function	nucleus*	-1.11498	-1.1232	-1.34105
YMR272C	SCS7	ceramide hydroxylase	sphingolipid metabolic process*	sphingosine hydroxylase activity	endoplasmic reticulum*	0	-1.27371	0
YJL134W	LCB3	sphingoid base-phosphate phosphatase	sphingolipid biosynthetic process*	sphingosine-1-phosphate phosphatase activity	endoplasmic reticulum	0.913731	1.07077	0
YDR284C	DPP1	diacylglycerol pyrophosphate phosphatase	signal transduction*	phosphatidate phosphatase activity*	vacuolar membrane (sensu Fungi)	-1.24238	-1.23289	0
YOR382W	FIT2	unknown	siderophore transport	molecular_function	chitin- and beta-glucan-containing cell wall	-0.781021	-1.07386	0
YML125C	PGA3	unknown; similar to NADH-cytochrome b5 reductase	secretory pathway	molecular_function	endoplasmic reticulum	-2.05884	-1.52808	-0.707214
YCR018C	SRD1	nucleolar protein	rRNA processing	molecular_function	cytoplasm*	-1.13007	-1.34789	-1.09458
YPR129W	SCD6	suppressor of clathrin deficiency	RNA metabolic process	RNA binding	cytoplasm	-0.975889	-1.09969	-0.747801
YPR110C	RPC40	RNA polymerase III 40 kD subunit	ribosome biogenesis and assembly*	DNA-directed RNA polymerase activity	DNA-directed RNA polymerase III complex*	-1.03605	-1.15212	0
YNL110C	NOP15	unknown	ribosome biogenesis and assembly*	molecular_function	nucleus*	0	-1.38147	0
YDR087C	RRP1	unknown	ribosome biogenesis and assembly*	molecular_function	nucleus*	0.949848	1.09753	0
YHR197W	RIX1	unknown	ribosome biogenesis and assembly*	molecular_function	nucleus*	1.07126	1.10031	0
YLR449W	FPR4	similar to peptidyl-prolyl cis-trans isomerase	ribosome biogenesis and assembly*	peptidyl-prolyl cis-trans isomerase activity*	nucleus*	-1.0501	-1.31924	0
YKL203C	TOR2	phosphatidylinositol 3-kinase	ribosome biogenesis and assembly*	protein binding*	mitochondrion*	1.20576	0	0
YHR089C	GAR1	snoRNP protein	ribosome biogenesis and assembly*	RNA binding	nucleolus*	-0.940735	-1.53854	0
YMR290C	HAS1	RNA helicase	ribosome biogenesis and assembly*	RNA binding*	nucleolus*	0	-1.1276	0
YKL099C	UTP11	unknown; similar to human kinesin heavy chain	ribosome biogenesis and assembly*	snoRNA binding	small nucleolar ribonucleoprotein complex	-1.01078	0	-1.67069
YHR196W	UTP9	unknown	ribosome biogenesis and assembly*	snoRNA binding	nucleus*	0.897199	1.06246	0.533944
YOR021C		unknown	ribosome biogenesis and assembly	molecular_function	cellular_component	-0.885336	-1.28523	0
YDL167C	NRP1	unknown	ribosome biogenesis and assembly	molecular_function	cytoplasm	1.15894	1.27208	0.785488
YGR187C	HGH1	unknown; similar to human Hmg1p and Hmg2p	ribosome biogenesis and assembly	molecular_function	cytoplasm	1.08025	1.11895	0.900255
YOL143C	RIB4	6,7-dimethyl-8-ribityllumazine synthase	riboflavin biosynthetic process	6,7-dimethyl-8-ribityllumazine synthase activity	cytoplasm*	-1.35945	-1.19191	0
YNL180C	RHO5	Rho family GTPase	Rho protein signal transduction	GTPase activity	cytoplasm*	0	-1.39684	0
YDR137W	RGP1	unknown	retrograde transport, endosome to Golgi	guanyl-nucleotide exchange factor activity	Golgi apparatus*	0.99409	1.27942	0.583858
YLR350W	ORM2	unknown	response to unfolded protein	molecular_function	endoplasmic reticulum	-1.10392	-1.01762	0
YML070W	DAK1	dihydroxyacetone kinase	response to stress*	glycerone kinase activity	cytoplasm	-1.00515	0	0
YNL160W	YGP1	unknown; response to nutrient limitation	response to stress*	molecular_function	chitin- and beta-glucan-containing cell wall	-1.91778	-2.02778	0
YMR037C	MSN2	transcriptional activator	response to stress*	transcription factor activity	nucleus*	-0.852102	-1.12126	0
YKL062W	MSN4	transcriptional activator with Snf1p	response to stress*	transcription factor activity	cytoplasm*	0	1.29561	0
YBR072W	HSP26	stress-induced protein	response to stress*	unfolded protein binding	cytoplasm*	1.34839	0	0.885199
YDR171W	HSP42	heat shock protein, similar to HSP26	response to stress*	unfolded protein binding	cytoplasm*	0.982128	1.09696	0.730696
YMR251W-A	HOR7	hyperosmolarity-responsive	response to stress	molecular_function	endoplasmic reticulum*	0	-1.46876	-1.1773
YOR010C	TIR2	unknown; induced by cold shock	response to stress	molecular_function	chitin- and beta-glucan-containing cell wall	-1.24218	-0.914963	0
YOL151W	GRE2	unknown; induced by osmotic stress	response to stress	oxidoreductase activity*	cytoplasm*	-3.21239	-2.84879	-0.970344
YIL101C	XBP1	transcriptional repressor	response to stress	transcription factor activity	nucleus	-1.176	-0.905673	-0.703502
YDR014W	RAD61	unknown	response to radiation	molecular_function	nucleus	1.02939	1.04009	0.717457
YNL259C	ATX1	unknown	response to oxidative stress*	copper chaperone activity	cytosol	0	0	-1.34218
YFL014W	HSP12	heat shock protein	response to oxidative stress*	molecular_function	cytoplasm*	0	-1.85816	-1.08133
YPL059W	GRX5	unknown; similar to Legionella pneumophila LPNTSAA_1	response to oxidative stress*	thiol-disulfide exchange intermediate activity	mitochondrion*	-1.11154	0	0
YBL064C	PRX1	unknown; similar to Tsa1p	response to oxidative stress*	thioredoxin peroxidase activity	mitochondrion	-1.44944	-1.59153	0
YDR453C	TSA2	unknown; similar to Tsa1p	response to oxidative stress*	thioredoxin peroxidase activity*	cytoplasm	-0.891098	-1.30334	-0.567856
YDR353W	TRR1	thioredoxin reductase	response to oxidative stress*	thioredoxin-disulfide reductase activity	cytoplasm	0	0	1.06388
YNL036W	NCE103	unknown	response to oxidative stress	carbonate dehydratase activity	cytoplasm*	-1.51525	-1.53781	0
YKR066C	CCP1	cytochrome-c peroxidase	response to oxidative stress	cytochrome-c peroxidase activity	mitochondrion*	-1.30775	-1.58073	0
YKL026C	GPX1	unknown; similar to Hyr1p, Ybr244p, and glutathione	response to oxidative stress	glutathione peroxidase activity*	cellular_component	-0.947326	-2.0157	-0.798731
YDR098C	GRX3	unknown; similar to Yer174p, probable thioredoxin	response to oxidative stress	thiol-disulfide exchange intermediate activity	nucleus*	1.02552	0.916315	0.905078
YER062C	HOR2	DL-glycerol-3-phosphatase	response to osmotic stress*	glycerol-1-phosphatase activity	cytoplasm*	0	-1.30753	0
YMR175W	SIP18	induced by osmotic stress	response to osmotic stress*	phospholipid binding	soluble fraction	0	-2.67739	-1.79976
YOR007C	SGT2	unknown	response to heat	molecular_function	cytoplasm	-0.913074	-1.11709	0
YAL021C	CCR4	component of CCR4 transcriptional complex	response to drug*	3'-5'-exoribonuclease activity	cytoplasm*	-1.00509	0	-1.06911
YBL033C	RIB1	GTP cyclohydrolase II	response to drug*	cyclohydrolase activity	cytoplasm*	-1.13137	-0.993687	0
YAL012W	CYS3	cystathionine gamma-lyase	response to drug*	cystathionine gamma-lyase activity	cytoplasm	0.882267	0.982388	1.42681
YBR213W	MET8	siroheme synthase	response to drug*	ferrochelatase activity*	cellular_component	0	1.64784	0
YIL053W	RHR2	DL-glycerol-3-phosphatase	response to drug*	glycerol-1-phosphatase activity	cytoplasm*	-0.974686	-1.89077	0
YJR139C	HOM6	homoserine dehydrogenase	response to drug*	homoserine dehydrogenase activity	cytoplasm*	-1.16851	-0.941592	0
YHR026W	PPA1	vacuolar H+-ATPase proteolipid protein	response to drug*	hydrogen ion transporting ATPase activity, rotational mechanism	integral to membrane*	-1.14454	-1.00485	0
YDL039C	PRM7	unknown	response to drug*	molecular_function	integral to membrane	-1.50542	-2.38644	0
YNL231C	PDR16	unknown	response to drug*	phosphatidylinositol transporter activity	cytoplasm*	-2.98979	-3.07835	-1.3365
YDR075W	PPH3	protein phosphatase 2A	response to drug*	protein phosphatase type 2A activity	cytoplasm*	1.09968	1.2652	0.709184
YMR021C	MAC1	transcription factor	response to drug*	specific RNA polymerase II transcription factor activity	nucleus	-0.771397	-1.00794	0
YDR011W	SNQ2	putative ATP-dependent permease	response to drug*	xenobiotic-transporting ATPase activity	mitochondrion*	-2.72021	-1.82972	-1.72718
YOR153W	PDR5	transporter	response to drug*	xenobiotic-transporting ATPase activity	mitochondrion*	-3.1709	-2.49512	-2.03148
YKL075C		unknown	response to drug	molecular_function	cytoplasm	1.26011	0	0
YLR135W	SLX4	unknown	response to DNA damage stimulus*	5'-flap endonuclease activity	nucleus	0.776319	1.24282	0.574667
YML058W	SML1	unknown	response to DNA damage stimulus*	enzyme inhibitor activity	cytoplasm*	-1.26702	-1.16274	0
YHR053C	CUP1-1	metallothionein	response to copper ion	copper ion binding	cytosol	-0.889156	-2.23336	-1.11114
YHR055C	CUP1-2	metallothionein	response to copper ion	copper ion binding	cytosol	-0.763039	-2.11794	-1.20385
YHR008C	SOD2	Manganese superoxide dismutase	replicative cell aging*	manganese superoxide dismutase activity	mitochondrion*	-1.23337	-1.48172	0
YDR110W	FOB1	fork blocking protein	replicative cell aging*	rDNA binding	nucleolus	1.16137	0.892261	0
YPR179C	HDA3	unknown; similar to C-terminal region of Nip80p	regulation of transcription, DNA-dependent*	histone deacetylase activity	nucleus*	1.02486	0	0
YNL027W	CRZ1	calcineurin-responsive transcription factor	regulation of transcription, DNA-dependent*	transcription factor activity	cytoplasm*	0	0	-1.00461
YGR288W	MAL13	regulator of maltose metabolic genes	regulation of transcription, DNA-dependent*	transcription factor activity	nucleus	0.945636	1.34769	0
YIL056W	VHR1	unknown	regulation of transcription from RNA polymerase II promoter*	DNA binding*	cytoplasm*	-1.92719	-1.11997	0
YML127W	RSC9	unknown	regulation of transcription from RNA polymerase II promoter*	DNA-dependent ATPase activity*	RSC complex	-1.04405	0	-0.696969
YIR023W	DAL81	activator of allantoin and urea catabolic genes	regulation of transcription from RNA polymerase II promoter*	specific RNA polymerase II transcription factor activity	nucleus	0	-0.764383	-1.33184
YFL031W	HAC1	transcription factor	regulation of transcription from RNA polymerase II promoter*	transcription factor activity*	nucleus	-1.38126	-0.890207	0
YGR134W	CAF130	unknown	regulation of transcription from RNA polymerase II promoter	molecular_function	CCR4-NOT complex	0.972123	1.06162	0
YDR373W	FRQ1	unknown; similar to human BDR-1 protein and other calcium	regulation of signal transduction	enzyme activator activity*	membrane	0	-1.0377	0
YJR053W	BFA1	unknown	regulation of exit from mitosis*	GTPase activator activity	spindle pole body	0.78325	1.05101	0
YMR199W	CLN1	G1/S cyclin	regulation of cyclin-dependent protein kinase activity	cyclin-dependent protein kinase regulator activity	cytoplasm*	0	1.09227	0
YJL058C	BIT61	unknown	regulation of cell growth*	molecular_function	cytoplasm*	1.06411	1.09212	0
YPR062W	FCY1	cytosine deaminase	pyrimidine salvage*	cytosine deaminase activity	cytoplasm*	-1.4384	-1.30988	-1.15054
YMR096W	SNZ1	unknown; induced in stationary phase	pyridoxine metabolic process*	protein binding	cellular_component	-1.4821	-1.76167	-1.10383
YMR322C	SNO4	unknown	pyridoxine metabolic process	unfolded protein binding*	cellular_component	0	-1.03646	0
YHL016C	DUR3	urea permease	putrescine transport*	spermidine transporter activity*	plasma membrane	1.05034	1.01882	0
YPL274W	SAM3	high affinity S-adenosylmethionine permease	putrescine transport*	spermidine transporter activity*	plasma membrane	1.19924	0	0.738329
YML035C	AMD1	alpha-mannosidase, putative	purine nucleotide metabolic process	AMP deaminase activity	cytoplasm	-1.09346	0	-0.652448
YDL024C	DIA3	unknown; similar to acid phosphatases	pseudohyphal growth*	acid phosphatase activity	chitin- and beta-glucan-containing cell wall	1.29061	1.36172	0.708779
YNL271C	BNI1	interacts with Rho1p	pseudohyphal growth*	cytoskeletal regulatory protein binding	bud neck*	-1.1214	0	-0.948181
YER149C	PEA2	unknown	pseudohyphal growth*	cytoskeletal regulatory protein binding	actin cap*	0.955283	1.21652	0.624668
YIL131C	FKH1	unknown; similar to Drosophila fork head protein	pseudohyphal growth*	DNA binding*	nucleus	0	1.00984	0
YDL035C	GPR1	G-protein coupled receptor, coupled to Gpa2p	pseudohyphal growth*	G-protein coupled receptor activity	plasma membrane	0	-1.13769	0
YLR229C	CDC42	GTPase, Rho subfamily	pseudohyphal growth*	GTPase activity*	plasma membrane*	-1.05579	-0.933558	0
YMR016C	SOK2	unknown; similar to several transcription factors	pseudohyphal growth	transcription factor activity	nucleus	-0.806254	-1.12739	0
YDR144C	MKC7	periplasmic aspartyl protease	proteolysis	aspartic-type signal peptidase activity	chitin- and beta-glucan-containing cell wall	0	1.12682	0
YBL078C	ATG8	microtubule-associated protein (putative)	protein targeting to vacuole*	microtubule binding	pre-autophagosomal structure*	0	-1.13619	0
YOL129W	VPS68	unknown	protein targeting to vacuole	molecular_function	mitochondrion*	-1.37284	-0.97482	0
YML055W	SPC2	signal peptidase subunit	protein targeting to ER*	protein binding	signal peptidase complex	-1.10069	-1.62791	-1.13768
YKL122C	SRP21	signal recognition particle subunit	protein targeting to ER*	signal sequence binding	nucleus*	-1.09298	-1.4947	-0.612172
YDR510W	SMT3	ubiquitin-like protein	protein sumoylation	protein tag	nucleus*	-1.19616	-1.86852	0
YPR066W	UBA3	Rub1p activating protein	protein neddylation	NEDD8 activating enzyme activity	cytoplasm	-0.936454	-0.937088	-1.16969
YHR109W	CTM1	unknown	protein modification	[cytochrome c]-lysine N-methyltransferase activity	cytosol	0.864082	1.00275	0
YGL241W	KAP114	karyopherin	protein import into nucleus	protein carrier activity	cytoplasm*	0	1.1509	0
YJR074W	MOG1	unknown; interacts with Gsp1p	protein import into nucleus	Ran GTPase binding	nucleus	-1.0934	-1.40707	0
YNL131W	TOM22	outer membrane translocase component	protein import into mitochondrial matrix	protein transporter activity	mitochondrion*	-0.940039	-1.07815	0
YNR017W	MAS6	inner membrane translocase component	protein import into mitochondrial matrix	protein transporter activity	mitochondrion*	-1.54367	-1.47641	0
YDR212W	TCP1	cytoplasmic chaperonin complex	protein folding*	unfolded protein binding	cytoplasm*	0	1.1668	0
YHR176W	FMO1	unknown; similar to flavin-containing monooxygenases	protein folding	monooxygenase activity	endoplasmic reticulum membrane	0.885546	1.04989	0
YML078W	CPR3	peptidyl-prolyl cis-trans isomerase	protein folding	peptidyl-prolyl cis-trans isomerase activity	mitochondrion	-1.36248	-1.04951	-0.829049
YOR020C	HSP10	mitochondrial chaperonin	protein folding	unfolded protein binding	mitochondrion*	-1.35351	-1.2761	0
YDR361C	BCP1	unknown	protein export from nucleus*	molecular_function	cytoplasm*	0	0	1.12093
YKL016C	ATP7	F1F0-ATPase complex, FO D subunit	protein complex assembly*	hydrogen ion transporting ATP synthase activity, rotational mechanism	mitochondrion*	-1.84434	-2.0158	0
YKL119C	VPH2	vacuolar H+-ATPase assembly protein	protein complex assembly*	molecular_function	endoplasmic reticulum membrane	-1.02477	0	0
YGL213C	SKI8	antiviral RNA binding protein	protein complex assembly*	translation repressor activity	cytoplasm*	1.09947	1.47698	0.785816
YPL215W	CBP3	cytochrome-c reductase assembly	protein complex assembly	molecular_function	mitochondrion*	0	-1.06302	-0.945196
YGR105W	VMA21	vacuolar H+-ATPase assembly protein	protein complex assembly	molecular_function	endoplasmic reticulum membrane	1.38612	0	0.929393
YBR044C	TCM62	unknown; similar to mitochondrial Hsp60p	protein complex assembly	unfolded protein binding	mitochondrion*	0.990286	1.08126	0
YJL128C	PBS2	two-component pathway	protein amino acid phosphorylation*	MAP kinase kinase activity*	cytoplasm*	0.976699	1.13748	0
YJL095W	BCK1	serine-threonine protein kinase	protein amino acid phosphorylation*	MAP kinase kinase kinase activity	intracellular	0	0	-1.12122
YGR188C	BUB1	protein kinase	protein amino acid phosphorylation*	protein binding*	nucleus*	1.06228	1.31849	0
YJL106W	IME2	serine/threonine protein kinase	protein amino acid phosphorylation*	protein kinase activity	nucleus	1.19521	0	0
YGL021W	ALK1	DNA damage-responsive protein	protein amino acid phosphorylation*	protein kinase activity*	cellular_component	0	1.20291	0
YGL158W	RCK1	protein kinase	protein amino acid phosphorylation*	protein serine/threonine kinase activity	cellular_component	1.16525	1.2629	0
YGR092W	DBF2	late mitosis; protein kinase	protein amino acid phosphorylation*	protein serine/threonine kinase activity	bud neck*	1.68781	0	0
YOL045W	PSK2	protein kinase	protein amino acid phosphorylation*	protein serine/threonine kinase activity	cytoplasm*	0	1.15301	0.676105
YDR483W	KRE2	alpha-1,2-mannosyltransferase	protein amino acid O-linked glycosylation*	alpha-1,2-mannosyltransferase activity	Golgi apparatus	-1.04808	-0.855059	0
YGL257C	MNT2	unknown	protein amino acid O-linked glycosylation	alpha-1,3-mannosyltransferase activity	cellular_component	1.08407	1.01496	0
YDR221W	GTB1	unknown; similar to the beta subunit of human glucosidase	protein amino acid N-linked glycosylation*	alpha-glucosidase activity	endoplasmic reticulum*	1.1285	0.934328	0
YGL225W	VRG4	Golgi GDP-mannose transporter	protein amino acid N-linked glycosylation*	nucleotide-sugar transporter activity	mitochondrion*	0	0	1.03821
YBR015C	MNN2	Golgi alpha-1,2-mannosyltransferase (putative)	protein amino acid glycosylation	alpha-1,2-mannosyltransferase activity	Golgi apparatus	-0.807862	-1.03476	0
YFR028C	CDC14	protein phosphatase	protein amino acid dephosphorylation*	phosphoprotein phosphatase activity	nucleus*	0	1.34512	1.02836
YNL053W	MSG5	dual-specificity protein phosphatase	protein amino acid dephosphorylation*	prenylated protein tyrosine phosphatase activity	cytoplasm	-1.05871	-0.899693	0
YGR161C	RTS3	unknown	protein amino acid dephosphorylation	protein phosphatase type 2A activity	cytoplasm*	-1.83176	-1.49344	0
YPR002W	PDH1	unknown; similar to Bacillus subtilis MMGE protein	propionate metabolic process	molecular_function	cytoplasm*	0	-1.19986	-0.468357
YDR123C	INO2	transcription factor	positive regulation of transcription from RNA polymerase II promoter*	specific RNA polymerase II transcription factor activity	nucleus	1.05173	1.07918	0.665327
YMR039C	SUB1	transcriptional coactivator	positive regulation of transcription from RNA polymerase II promoter*	transcription coactivator activity	nucleus	-1.74425	-1.91788	-1.17148
YHR014W	SPO13	negative regulator of M phase (putative)	positive regulation of sister chromatid cohesion*	protein binding	nucleus*	0	1.31284	0
YNL085W	MKT1	retroviral protease signature protein	positive regulation of protein biosynthetic process*	nuclease activity	cytoplasm*	1.20742	0	0
YGR138C	TPO2	major facilitator superfamily	polyamine transport	spermine transporter activity	plasma membrane*	0	-1.03974	1.20131
YPR156C	TPO3	major facilitator superfamily	polyamine transport	spermine transporter activity	plasma membrane*	0	-0.758898	1.31589
YLL028W	TPO1	major facilitator superfamily	polyamine transport	spermine transporter activity*	plasma membrane*	-2.02397	-2.02172	-0.907886
YOR273C	TPO4	unknown; similar to members of major facilitator superfamily	polyamine transport	spermine transporter activity*	plasma membrane*	-1.27885	-0.803205	0
YDR018C		unknown; similar to Ybr042p	phospholipid biosynthetic process	acyltransferase activity	cellular_component	1.40452	1.60925	1.14986
YER026C	CHO1	phosphatidylserine synthase	phosphatidylserine biosynthetic process	CDP-diacylglycerol-serine O-phosphatidyltransferase activity	endoplasmic reticulum	-1.48749	-0.849424	0
YJR073C	OPI3	methylene-fatty-acyl-phospholipid synthase	phosphatidylcholine biosynthetic process	phosphatidyl-N-methylethanolamine N-methyltransferase activity	mitochondrion*	-1.02138	0	0
YEL016C	NPP2	unknown; similar to Ycr026p	phosphate metabolic process	nucleoside-triphosphatase activity*	cellular_component	1.07537	1.39556	0.55945
YJR086W	STE18	gamma subunit of G protein	pheromone-dependent signal transduction during conjugation with cellular fusion*	signal transducer activity	cytoplasm*	-0.742125	-1.23745	-0.775171
YLR060W	FRS1	phenylalanyl-tRNA synthetase subunit	phenylalanyl-tRNA aminoacylation	phenylalanine-tRNA ligase activity	cytoplasm*	0	0	1.07608
YDR244W	PEX5	peroxisomal protein receptor	peroxisome organization and biogenesis*	peroxisome targeting sequence binding*	cytosol*	-0.928846	-1.03467	-0.733488
YNL329C	PEX6	ATPase (putative)	peroxisome organization and biogenesis	ATPase activity	cytoplasm*	-1.09744	0	-0.89093
YMR020W	FMS1	unknown	pantothenate biosynthetic process*	amine oxidase activity	cytoplasm	-0.939578	-1.06448	-1.00147
YPR069C	SPE3	putrescine aminopropyltransferase (spermidine synthase)	pantothenate biosynthetic process*	spermidine synthase activity	cytoplasm*	-0.985149	-0.927809	-1.08998
YLR146C	SPE4	spermine synthase	pantothenate biosynthetic process*	spermine synthase activity	cytoplasm	0	0	1.04717
YKR080W	MTD1	NAD-dependent 5,10-methylenetetrahydrafolate dehydrogenase	one-carbon compound metabolic process*	methylenetetrahydrofolate dehydrogenase (NAD+) activity	cytosol	0	-2.31146	-1.55994
YJL173C	RFA3	replication factor A, 13 kD subunit	nucleotide-excision repair*	DNA binding	chromosome, telomeric region*	-1.36566	-0.77434	0
YLR016C	PML1	unknown	nuclear mRNA splicing, via spliceosome*	molecular_function	cytoplasm*	-0.996691	-1.05861	-0.783416
YIR005W	IST3	unknown	nuclear mRNA splicing, via spliceosome*	RNA splicing factor activity, transesterification mechanism	snRNP U2	1.07212	1.2901	0
YKL095W	YJU2	unknown	nuclear mRNA splicing, via spliceosome	molecular_function	nucleus	-1.71688	0	-0.582007
YFR005C	SAD1	unknown	nuclear mRNA splicing, via spliceosome	RNA splicing factor activity, transesterification mechanism	nucleus	0.85625	1.06907	0
YGR075C	PRP38	U4/U6 snRNA dissociation factor	nuclear mRNA splicing, via spliceosome	RNA splicing factor activity, transesterification mechanism	U4/U6 x U5 tri-snRNP complex	1.0486	1.39372	0.700362
YDR384C	ATO3	unknown; similar to Y. lipolytica Gpr1p	nitrogen utilization*	ammonium transporter activity	mitochondrion*	0	-1.23125	0
YNR002C	ATO2	unknown	nitrogen utilization*	ammonium transporter activity	mitochondrion*	-1.70183	-2.9653	-2.01205
YPR035W	GLN1	glutamine synthetase	nitrogen compound metabolic process*	glutamate-ammonia ligase activity	cytoplasm	0	-1.63168	0
YDR451C	YHP1	unknown; similar to Yox1p, which binds Leu-tRNA (SP	negative regulation of transcription from RNA polymerase II promoter*	DNA binding*	nuclear chromosome	1.10382	1.54399	0
YJL110C	GZF3	transcription factor	negative regulation of transcription from RNA polymerase II promoter*	transcription factor activity*	nucleus	1.18484	1.23845	0.634515
YGR122W		unknown	negative regulation of transcription from RNA polymerase II promoter	molecular_function	cytoplasm	0.968183	1.23919	0.594609
YBR140C	IRA1	GTPase-activating protein for Ras1p and Ras2p	negative regulation of Ras protein signal transduction*	Ras GTPase activator activity	mitochondrion*	0	0	-1.01854
YMR135C	GID8	unknown	negative regulation of gluconeogenesis*	molecular_function	cytoplasm*	-0.941075	-1.03581	-0.603805
YMR083W	ADH3	alcohol dehydrogenase III, mitochondrial	NADH oxidation*	alcohol dehydrogenase activity	mitochondrion*	-1.41423	-1.45803	-1.30685
YMR303C	ADH2	alcohol dehydrogenase II	NADH oxidation*	alcohol dehydrogenase activity	cytoplasm	0	-0.852681	-1.17884
YGL256W	ADH4	alcohol dehydrogenase IV	NADH oxidation*	alcohol dehydrogenase activity, zinc-dependent	mitochondrion	1.14764	0.99815	1.15944
YDR497C	ITR1	inositol permease	myo-inositol transport	myo-inositol transporter activity	plasma membrane*	-1.41899	-1.21665	0
YOR328W	PDR10	ATP-binding cassette (ABC) family	multidrug transport	ATPase activity, coupled to transmembrane movement of substances	plasma membrane	-0.953885	-0.718887	-1.03092
YIR001C	SGN1	unknown	mRNA metabolic process	poly(A) binding	cytoplasm	-1.0321	0	0
YDL175C	AIR2	unknown	mRNA export from nucleus*	polynucleotide adenylyltransferase activity	nucleus*	0.836066	1.06193	0
YIL115C	NUP159	nuclear pore protein	mRNA export from nucleus*	structural molecule activity	nuclear pore	-1.0671	-0.794398	-0.750666
YBL079W	NUP170	nuclear pore protein	mRNA export from nucleus*	structural molecule activity	nuclear pore	0	1.15899	0
YDR381W	YRA1	RNA annealing protein	mRNA export from nucleus	RNA binding	transcription export complex	0	-1.17476	0
YNL016W	PUB1	poly(A)+ RNA-binding protein	mRNA catabolic process, nonsense-mediated decay*	mRNA binding*	cytoplasm*	-1.31075	-1.05912	-0.880563
YLR136C	TIS11	unknown	mRNA catabolic process*	mRNA binding	cytoplasm*	0	0	1.40802
YKR083C	DAD2	unknown; similar to paramyosin	mitotic spindle organization and biogenesis in nucleus*	structural constituent of cytoskeleton	condensed nuclear chromosome kinetochore*	0	-0.81828	-1.03956
YGL061C	DUO1	unknown	mitotic spindle organization and biogenesis in nucleus*	structural constituent of cytoskeleton	spindle pole body*	1.50618	2.0053	0
YDL028C	MPS1	protein kinase	mitotic spindle checkpoint*	protein threonine/tyrosine kinase activity	spindle pole body*	1.06384	1.38022	0
YDR118W	APC4	anaphase-promoting complex subunit	mitotic sister chromatid segregation*	protein binding*	anaphase-promoting complex	0.904696	1.0158	0.585269
YNL172W	APC1	anaphase-promoting complex subunit	mitotic sister chromatid segregation*	protein binding*	anaphase-promoting complex	0	0	1.43623
YAL047C	SPC72	spindle pole body component	mitotic sister chromatid segregation*	structural constituent of cytoskeleton	outer plaque of spindle pole body	1.01932	1.11809	0
YDR130C	FIN1	unknown	mitotic sister chromatid segregation*	structural constituent of cytoskeleton*	nucleus*	1.03461	1.17314	0
YDR180W	SCC2	unknown; binds chromosomes	mitotic sister chromatid cohesion*	molecular_function	nuclear cohesin complex	-2.50233	-2.05172	-1.12561
YDL003W	MCD1	unknown	mitotic sister chromatid cohesion*	molecular_function	nucleus*	0.886126	1.04817	0
YMR134W		unknown	mitochondrion organization and biogenesis*	molecular_function	cytoplasm*	-1.06247	-1.0444	0
YNL149C	PGA2	unknown	mitochondrion organization and biogenesis*	molecular_function	endoplasmic reticulum*	-1.61004	-1.08708	0
YPR024W	YME1	AAA family protease	mitochondrion organization and biogenesis	ATP-dependent peptidase activity	mitochondrion*	-1.01623	0	0
YGL055W	OLE1	unknown	mitochondrion inheritance*	stearoyl-CoA 9-desaturase activity	endoplasmic reticulum membrane	-1.64071	-1.61257	-0.842411
YPR058W	YMC1	(putative) mitochondrial carrier	mitochondrial transport	organic acid transporter activity	mitochondrion	-1.08895	-0.892299	-0.843514
YMR150C	IMP1	mitochondrial inner membrane protease	mitochondrial protein processing	peptidase activity*	mitochondrion*	-1.02645	-0.972811	0
YHR031C	RRM3	unknown; similar to Pif1p and other helicases	mitochondrial genome maintenance*	DNA helicase activity*	replication fork*	1.01744	1.0078	0
YJL112W	MDV1	unknown	mitochondrial genome maintenance*	molecular_function	mitochondrion*	1.07069	1.11014	0
YOR065W	CYT1	cytochrome c1	mitochondrial electron transport, ubiquinol to cytochrome c*	electron transporter, transferring electrons within CoQH2-cytochrome c reductase complex activity	mitochondrion*	-1.09412	-1.16478	0
YDL067C	COX9	cytochrome c oxidase assembly	mitochondrial electron transport, cytochrome c to oxygen	cytochrome-c oxidase activity	mitochondrion*	-1.69658	-1.83082	-0.667929
YHR051W	COX6	cytochrome-c oxidase subunit VI	mitochondrial electron transport, cytochrome c to oxygen	cytochrome-c oxidase activity	mitochondrion*	0	-1.40339	0
YLR395C	COX8	cytochrome-c oxidase chain VIII	mitochondrial electron transport, cytochrome c to oxygen	cytochrome-c oxidase activity	mitochondrion*	-1.20995	-1.54693	0
YMR256C	COX7	cytochrome-c oxidase, subunit VII	mitochondrial electron transport, cytochrome c to oxygen	cytochrome-c oxidase activity	mitochondrion*	-2.26787	-2.77291	-1.15716
YKL042W	SPC42	spindle pole body component	microtubule nucleation*	structural constituent of cytoskeleton	central plaque of spindle pole body*	-1.39512	0	-0.630408
YHR172W	SPC97	spindle pole body component	microtubule nucleation	structural constituent of cytoskeleton	outer plaque of spindle pole body*	0	1.33802	0
YLR180W	SAM1	S-adenosylmethionine synthetase	methionine metabolic process	methionine adenosyltransferase activity	cytoplasm	-0.918231	-1.12475	0
YLR047C	FRE8	unknown	metal ion homeostasis	oxidoreductase activity, oxidizing metal ions	membrane	0	1.38703	0
YMR226C	TMA29	unknown; similar to insect-type alcohol dehydrogenase,	metabolic process	oxidoreductase activity, acting on the aldehyde or oxo group of donors, NAD or NADP as acceptor	cytoplasm*	-1.23451	-1.50837	0
YLR234W	TOP3	DNA topoisomerase III	meiotic recombination*	DNA topoisomerase type I activity	nucleus*	1.27202	1.30079	0.900453
YML074C	FPR3	peptidyl-prolyl cis-trans isomerase	meiotic recombination checkpoint	peptidyl-prolyl cis-trans isomerase activity	nucleolus	-1.35491	-1.93281	-0.766587
YHR039C	MSC7	unknown; similar to aldehyde dehydrogenases	meiotic recombination	molecular_function	endoplasmic reticulum	0	0	1.00963
YDR076W	RAD55	RecA homolog	meiotic DNA recombinase assembly*	DNA-dependent ATPase activity*	nucleus	1.20204	1.20948	0
YER106W	MAM1	unknown	meiotic chromosome segregation	molecular_function	condensed nuclear chromosome kinetochore	0.93493	1.24072	0
YJL005W	CYR1	adenylate cyclase	meiosis*	adenylate cyclase activity	mitochondrion*	0	-0.899259	-1.18238
YCR010C	ADY2	unknown	meiosis*	ammonium transporter activity*	mitochondrion*	0	-1.21095	-1.22599
YHR124W	NDT80	transcription factor	meiosis*	transcription factor activity	nuclear chromosome	1.32717	1.44661	0
YPL130W	SPO19	unknown	meiosis	molecular_function	chitin- and beta-glucan-containing cell wall	0	1.03874	0
YBR299W	MAL32	alpha-glucosidase	maltose catabolic process	alpha-glucosidase activity	cellular_component	-2.08221	0	0
YGR292W	MAL12	alpha-glucosidase	maltose catabolic process	alpha-glucosidase activity	cellular_component	-2.95787	0	0
YDR058C	TGL2	triacylglycerol lipase	lipid metabolic process	triacylglycerol lipase activity	cellular_component	0.896318	1.04319	0
YCL018W	LEU2	beta-isopropyl-malate dehydrogenase	leucine biosynthetic process	3-isopropylmalate dehydrogenase activity	soluble fraction	0	0	1.20132
YCR075C	ERS1	unknown; suppresses erd1 mutation	L-cystine transport	L-cystine transporter activity	endosome*	0.770786	1.13728	0
YMR077C	VPS20	unknown; similar to Snf7p	late endosome to vacuole transport*	protein binding	cytoplasm*	0	-1.09656	-0.748126
YJR044C	VPS55	unknown; similar to Drosophila yakuba NADH dehydrogenase	late endosome to vacuole transport	molecular_function	late endosome	-1.04621	0	0
YMR041C	ARA2	unknown	L-ascorbic acid biosynthetic process	D-arabinose 1-dehydrogenase [NAD(P)+] activity	cellular_component	-1.01963	-1.0612	-0.831872
YLR205C	HMX1	unknown	iron ion homeostasis*	heme binding*	endoplasmic reticulum*	0	-1.13424	0
YKL134C	39356	mitochondrial intermediate peptidase	iron ion homeostasis*	metallopeptidase activity*	mitochondrion	1.01694	0.792904	0
YPL135W	ISU1	unknown; similar to iron-sulfur cluster protein nifU	iron ion homeostasis*	protein binding	mitochondrion*	-1.59365	-1.34708	0
YGL223C	COG1	unknown	intra-Golgi vesicle-mediated transport*	molecular_function	Golgi transport complex	1.09475	1.18367	0.987776
YKL006C-A	SFT1	intra-Golgi v-SNARE	intra-Golgi vesicle-mediated transport	v-SNARE activity	Golgi membrane	-1.09028	-1.31125	0
YMR038C	CCS1	copper chaperone for superoxide dismutase Sod1p	intracellular copper ion transport	superoxide dismutase copper chaperone activity	cytosol*	-1.24538	-1.7276	-0.801075
YDL076C	RXT3	unknown	histone deacetylation*	histone deacetylase activity	nucleus*	1.01016	1.30441	0
YDR448W	ADA2	histone acetyltransferase complex subunit	histone acetylation*	transcription coactivator activity	SAGA complex*	1.15638	1.17625	1.04595
YOR202W	HIS3	imidazoleglycerol-phosphate dehydratase	histidine biosynthetic process	imidazoleglycerol-phosphate dehydratase activity	cellular_component	0	-1.30433	0.491596
YHR092C	HXT4	hexose permease	hexose transport	glucose transporter activity*	plasma membrane	-1.20722	0	-1.33297
YHR094C	HXT1	hexose permease	hexose transport	glucose transporter activity*	plasma membrane	-0.95616	0	-2.3674
YJL219W	HXT9	hexose permease	hexose transport	glucose transporter activity*	plasma membrane	-4.78269	-2.18794	-0.499167
YMR011W	HXT2	hexose permease	hexose transport	glucose transporter activity*	plasma membrane	0	0	-2.08875
YOL156W	HXT11	hexose permease	hexose transport	glucose transporter activity*	plasma membrane	-2.25162	0	0
YDL245C	HXT15	hexose permease	hexose transport	glucose transporter activity*	plasma membrane	1.23966	1.26658	0
YHR096C	HXT5	hexose permease	hexose transport	glucose transporter activity*	plasma membrane	1.00034	0	0
YJL062W	LAS21	major facilitator superfamily	GPI anchor biosynthetic process	mannose-ethanolamine phosphotransferase activity*	integral to plasma membrane*	1.11228	1.0654	0
YJL222W	VTH2	unknown; similar to Pep1p, Ycr099p, Ycr100p, and Ycr101p,	Golgi to vacuole transport	signal sequence binding	cellular_component	-1.31511	-0.950424	-1.03436
YBL102W	SFT2	suppresses sed5 ts mutants	Golgi to endosome transport	molecular_function	Golgi membrane	-1.14595	-1.20375	0
YDR399W	HPT1	hypoxanthine guanine phosphoribosyl transferase	GMP salvage*	hypoxanthine phosphoribosyltransferase activity	cytoplasm*	0	-1.28612	0
YPR160W	GPH1	glycogen phosphorylase	glycogen catabolic process	glycogen phosphorylase activity	cytoplasm	0	1.08707	0
YFL030W	AGX1	unknown; similar to Methanobacterium aspartate transaminase	glycine biosynthetic process, by transamination of glyoxylate	alanine-glyoxylate transaminase activity	mitochondrion	-1.18189	-1.13089	0
YML004C	GLO1	glyoxalase I	glutathione metabolic process*	lactoylglutathione lyase activity	cytoplasm*	0	-1.05312	-0.549861
YLL060C	GTT2	glutathione transferase	glutathione metabolic process	glutathione transferase activity	mitochondrion	-1.43121	-1.45163	0
YGR154C	GTO1	unknown	glutathione metabolic process	glutathione transferase activity	cellular_component	1.26413	1.33198	0
YEL017W	GTT3	unknown	glutathione metabolic process	molecular_function	cellular_component	-1.04395	0	0
YBR281C	DUG2	unknown	glutathione catabolic process	X-His dipeptidase activity	cytoplasm*	0	-1.28176	0
YLR174W	IDP2	isocitrate dehydrogenase	glutamate biosynthetic process*	isocitrate dehydrogenase (NADP+) activity	cytosol	0	-1.35064	0
YLR142W	PUT1	proline oxidase	glutamate biosynthetic process*	proline dehydrogenase activity	mitochondrion	0	0	1.24051
YKL127W	PGM1	phosphoglucomutase	glucose 1-phosphate utilization*	phosphoglucomutase activity	cytosol	0.877775	1.06084	0
YGL062W	PYC1	pyruvate carboxylase 1	gluconeogenesis*	pyruvate carboxylase activity	cytosol	-1.06608	0	0
YKR097W	PCK1	phosphoenolpyruvate carboxykinase	gluconeogenesis	phosphoenolpyruvate carboxykinase (ATP) activity	cytosol	-0.946284	-1.05307	0
YLR210W	CLB4	G2/M cyclin	G2/M transition of mitotic cell cycle*	cyclin-dependent protein kinase regulator activity	cytoplasm*	1.01613	0.959662	0
YMR036C	MIH1	M-phase phosphatase	G2/M transition of mitotic cell cycle*	protein tyrosine phosphatase activity	cytoplasm*	-0.75332	-1.01692	-1.00609
YDR146C	SWI5	transcription factor, regulates HO	G1-specific transcription in mitotic cell cycle	transcriptional activator activity	cytoplasm*	0.996167	1.16021	0
YDR501W	PLM2	unknown	G1/S-specific transcription in mitotic cell cycle	transcription factor activity	nucleus	1.1471	1.15993	0
YLR183C	TOS4	unknown	G1/S-specific transcription in mitotic cell cycle	transcription factor activity	cytoplasm*	1.18018	1.40415	0
YGR109C	CLB6	B-type cyclin; S phase	G1/S transition of mitotic cell cycle*	cyclin-dependent protein kinase regulator activity	cellular_component	1.09064	1.02431	0
YJR095W	SFC1	mitochondrial carrier	fumarate transport*	succinate:fumarate antiporter activity	mitochondrion*	-0.860664	-1.62399	0
YGR037C	ACB1	acyl-CoA ester transporter	fatty acid metabolic process*	long-chain fatty acid transporter activity*	cytoplasm*	-1.02615	-1.00065	0
YKR009C	FOX2	peroxisomal beta-oxidation protein	fatty acid beta-oxidation	3-hydroxyacyl-CoA dehydrogenase activity*	peroxisomal matrix	-0.97992	-1.27854	-0.787634
YLR284C	ECI1	putative enoyl-CoA hydratase, peroxisomal	fatty acid beta-oxidation	dodecenoyl-CoA delta-isomerase activity	peroxisome	0	-1.11736	0
YBL106C	SRO77	unknown; homolog of Drosophila tumor suppressor l(2)gl	exocytosis*	molecular_function	plasma membrane	-1.08687	-0.833921	-0.938647
YOR374W	ALD4	mitochondrial aldehyde dehydrogenase	ethanol metabolic process	aldehyde dehydrogenase (NAD) activity	mitochondrion*	0	-1.53215	-0.853631
YGR087C	PDC6	pyruvate decarboxylase 3	ethanol metabolic process	pyruvate decarboxylase activity	cytoplasm	0	0	-1.07648
YNL135C	FPR1	peptidyl-prolyl cis-trans isomerase	establishment and/or maintenance of chromatin architecture*	peptidyl-prolyl cis-trans isomerase activity	cytoplasm*	-1.24342	-1.76165	0
YDR078C	SHU2	unknown	error-free DNA repair	molecular_function	cellular_component	1.24443	0	0.764369
YNR043W	MVD1	mevalonate pyrophosphate decarboxylase	ergosterol biosynthetic process*	diphosphomevalonate decarboxylase activity	cytosol	-1.23427	-1.23114	0
YMR015C	ERG5	C-22 sterol desaturase	ergosterol biosynthetic process	C-22 sterol desaturase activity	endoplasmic reticulum	-1.18576	-1.06445	0
YJR131W	MNS1	specific alpha-mannosidase	ER-associated protein catabolic process*	mannosyl-oligosaccharide 1,2-alpha-mannosidase activity	endoplasmic reticulum	0	1.05946	0.710802
YMR264W	CUE1	recruits enzyme Ubc7p to membrane	ER-associated protein catabolic process*	protein binding	mitochondrion*	-1.88441	-1.95593	0
YMR276W	DSK2	ubiquitin-like protein	ER-associated protein catabolic process*	protein binding, bridging	nucleus	-1.13817	-0.972964	0
YDR400W	URH1	unknown; similar to E. coli protein	ER-associated protein catabolic process*	ribosylpyrimidine nucleosidase activity	cytoplasm*	0	1.19042	0.865789
YMR022W	QRI8	E2 ub.-conjugating enzyme	ER-associated protein catabolic process*	ubiquitin conjugating enzyme activity	endoplasmic reticulum	-1.27887	-1.02565	0
YFL038C	YPT1	rab GTPase; ER-to-Golgi	ER to Golgi vesicle-mediated transport*	GTPase activity	mitochondrion*	-0.828615	-1.01768	0
YDR108W	GSG1	unknown	ER to Golgi vesicle-mediated transport*	molecular_function	TRAPP complex	1.10366	0.978985	0
YGR209C	TRX2	thioredoxin II	ER to Golgi vesicle-mediated transport*	thiol-disulfide exchange intermediate activity	cytosol*	-1.19786	-1.3991	-0.562644
YLR268W	SEC22	ER-to-Golgi v-SNARE	ER to Golgi vesicle-mediated transport*	v-SNARE activity	endoplasmic reticulum*	-0.986991	-1.05412	-0.620375
YIL004C	BET1	vesicle recycling; SNARE	ER to Golgi vesicle-mediated transport*	v-SNARE activity	endoplasmic reticulum membrane*	0.943837	1.26151	0.48046
YML012W	ERV25	vesicle coat component	ER to Golgi vesicle-mediated transport	molecular_function	ER to Golgi transport vesicle	-0.914007	-1.15467	0
YNL044W	YIP3	unknown; interacts with Ypt protein(s)	ER to Golgi vesicle-mediated transport	molecular_function	endoplasmic reticulum*	-1.26315	-1.23609	0
YDR246W	TRS23	unknown	ER to Golgi vesicle-mediated transport	Ras guanyl-nucleotide exchange factor activity	TRAPP complex	-0.879081	0	-1.04525
YKR014C	YPT52	GTP-binding protein, rab family	endocytosis*	GTPase activity	late endosome	-1.36914	-1.41827	0
YKR003W	OSH6	unknown; similar to human oxysterol-binding protein	endocytosis*	sterol carrier activity*	cytoplasm*	1.01527	0	0
YNL111C	CYB5	cytochrome b5	electron transport*	electron carrier activity	endoplasmic reticulum membrane*	-1.42912	-1.99366	0
YIL043C	CBR1	cytochrome b reductase	electron transport	cytochrome-b5 reductase activity	mitochondrion*	0	0	1.08971
YJR048W	CYC1	cytochrome-c isoform 1	electron transport	electron carrier activity	mitochondrion*	-0.779583	-1.16152	0
YDR489W	SLD5	unknown	DNA-dependent DNA replication	molecular_function	GINS complex	0.965358	1.4898	0
YKL108W	SLD2	unknown; interacts with Dpb11p	DNA strand elongation during DNA replication	molecular_function	replication fork	0.981626	1.35288	0.608694
YBL003C	HTA2	histone H2A	DNA repair*	DNA binding	nuclear nucleosome	-1.49413	-1.49761	-0.690726
YCR066W	RAD18	forms complex with Rad6p; putative ATPase	DNA repair*	DNA-dependent ATPase activity*	nuclear chromatin	1.12288	1.32801	0
YHR120W	MSH1	MutS homolog; mitochondrial DNA repair	DNA repair*	DNA-dependent ATPase activity*	mitochondrion	0.969253	1.05876	0
YFL024C	EPL1	putative chromatin protein	DNA repair*	histone acetyltransferase activity	histone acetyltransferase complex*	0	-1.40117	0
YPR023C	EAF3	unknown	DNA repair*	histone deacetylase activity*	histone acetyltransferase complex*	-1.31309	-0.930768	-0.82786
YJR057W	CDC8	thymidylate kinase	DNA repair*	thymidylate kinase activity*	cytoplasm*	-1.93538	-0.958793	-1.03384
YIL139C	REV7	DNA polymerase zeta	DNA repair*	zeta DNA polymerase activity	mitochondrion*	0.8248	1.00082	0
YEL019C	MMS21	unknown	DNA repair	SUMO ligase activity	cytoplasm*	-2.22552	-0.928049	-0.523813
YJL130C	URA2	carbamoyl-phophate synthetase, aspartate transcarbamylase, and glutamine amidotransferase	'de novo' pyrimidine base biosynthetic process*	carbamoyl-phosphate synthase (glutamine-hydrolyzing) activity*	cytoplasm*	-0.976892	0	-1.04997
YKL024C	URA6	uridine-monophosphate kinase	'de novo' pyrimidine base biosynthetic process*	uridine kinase activity	cytoplasm*	-1.07662	-1.00239	-0.819178
YKL216W	URA1	dihydroorotate dehydrogenase	'de novo' pyrimidine base biosynthetic process	dihydroorotate dehydrogenase activity	cytoplasm*	-1.40189	-1.0732	0
YMR271C	URA10	orotate phosphoribosyltransferase	'de novo' pyrimidine base biosynthetic process	orotate phosphoribosyltransferase activity	cytoplasm	-1.11811	-1.15492	0
YMR120C	ADE17	5-aminoimidazole-4-carboxamide ribonucleotide (AICAR) transformylase/IMP cyclohydrolase	'de novo' IMP biosynthetic process*	IMP cyclohydrolase activity*	cytosol	-1.01871	-1.95799	-1.08854
YLR038C	COX12	cytochrome-c oxidase, subunit VIb	cytochrome c oxidase complex assembly	cytochrome-c oxidase activity	mitochondrion*	-1.11025	-1.37398	-0.481458
YJL108C	PRM10	unknown	conjugation with cellular fusion*	molecular_function	integral to membrane	1.21815	1.59176	0
YMR311C	GLC8	unknown; regulates Glc7p	chromosome segregation*	enzyme activator activity	cytoplasm*	-1.55815	-1.85721	-1.11505
YDR318W	MCM21	unknown	chromosome segregation	protein binding	condensed nuclear chromosome kinetochore*	0	-1.3953	0
YPR046W	MCM16	unknown	chromosome segregation	protein binding	condensed nuclear chromosome kinetochore	-0.788401	0	-1.0516
YHR118C	ORC6	origin recognition complex, 50 KD subunit	chromatin silencing at silent mating-type cassette*	DNA replication origin binding	pre-replicative complex*	1.10926	1.05838	0
YBL002W	HTB2	histone H2B	chromatin assembly or disassembly	DNA binding	nuclear nucleosome	-1.0583	-1.60791	0
YBR009C	HHF1	histone H4	chromatin assembly or disassembly	DNA binding	nuclear nucleosome	-1.49358	-1.49247	0
YBR010W	HHT1	histone H3	chromatin assembly or disassembly	DNA binding	nucleus*	-1.54121	-1.59398	0
YNL031C	HHT2	histone H3	chromatin assembly or disassembly	DNA binding	nuclear nucleosome	-0.763863	-1.21241	0
YLR121C	YPS3	GPI-anchored aspartic protease	chitin- and beta-glucan-containing cell wall organization and biogenesis*	structural constituent of cell wall*	plasma membrane*	0	0	1.02022
YMR298W	LIP1	unknown	ceramide biosynthetic process	sphingosine N-acyltransferase activity	endoplasmic reticulum*	0	-1.01658	0
YMR140W	SIP5	unknown	cellular response to glucose starvation	molecular_function	cytoplasm	-0.899252	-1.01983	0
YOL111C	MDY2	unknown; similar to human ubiquitin-like protein GDX	cellular morphogenesis during conjugation with cellular fusion	molecular_function	cytoplasm*	-1.16177	0	0
YDL223C	HBT1	unknown	cellular morphogenesis during conjugation with cellular fusion	molecular_function	mating projection	1.0446	0	0
YNL029C	KTR5	putative mannosyltransferase	cell wall organization and biogenesis*	mannosyltransferase activity	Golgi apparatus	0	-1.12217	-0.556292
YCR032W	BPH1	acetic acid export pump (putative)	cell wall organization and biogenesis*	molecular_function	mitochondrion*	0	0	-1.09989
YMR200W	ROT1	unknown	cell wall organization and biogenesis*	molecular_function	endoplasmic reticulum*	-1.13151	-1.07102	0
YAL059W	ECM1	unknown	cell wall organization and biogenesis*	molecular_function	nucleus*	1.02677	1.47676	0
YDR055W	PST1	unknown; secreted by regenerating protoplasts	cell wall organization and biogenesis*	molecular_function	plasma membrane*	0	0	1.66709
YDR446W	ECM11	unknown	cell wall organization and biogenesis*	molecular_function	nucleus	1.83891	2.48687	0
YGR059W	SPR3	septin	cell wall organization and biogenesis*	structural constituent of cytoskeleton	prospore membrane*	1.55874	2.09811	0
YLR332W	MID2	unknown; mutant is sensitive to matin pheromone	cell wall organization and biogenesis*	transmembrane receptor activity	integral to plasma membrane	0	0	1.11233
YOL155C	HPF1	unknown; similar to S. cerevisiae glucan 1,4-alpha-glucosidase	cell wall organization and biogenesis	glucosidase activity	chitin- and beta-glucan-containing cell wall*	-0.816975	-1.02309	0
YBL001C	ECM15	unknown	cell wall organization and biogenesis	molecular_function	cytoplasm*	0	-1.34487	0
YDR528W	HLR1	unknown	cell wall organization and biogenesis	molecular_function	cytoplasm	0.915145	1.05931	0
YGR189C	CRH1	unknown	cell wall organization and biogenesis	molecular_function	chitin- and beta-glucan-containing cell wall*	0	0	1.2739
YNL322C	KRE1	beta-1,6-glucan assembly	cell wall organization and biogenesis	structural constituent of cell wall	chitin- and beta-glucan-containing cell wall	-1.16503	-1.11984	-0.768437
YBR067C	TIP1	cell wall mannoprotein	cell wall organization and biogenesis	structural constituent of cell wall*	chitin- and beta-glucan-containing cell wall	0	-1.0953	-0.694452
YKL104C	GFA1	chitin biosynthesis	cell wall chitin biosynthetic process	glutamine-fructose-6-phosphate transaminase (isomerizing) activity	cellular_component	0	0	1.00828
YDL127W	PCL2	G1/S cyclin	cell cycle	cyclin-dependent protein kinase regulator activity	cyclin-dependent protein kinase holoenzyme complex	1.34068	1.45973	0
YCR024C-A	PMP1	regulates plasma membrane H+-ATPase	cation transport	enzyme regulator activity	plasma membrane*	-1.69311	-1.58017	0
YDR276C	PMP3	unknown	cation transport	molecular_function	plasma membrane	-1.33371	-1.23701	-1.12558
YMR099C		unknown	carbohydrate metabolic process	glucose-6-phosphate 1-epimerase activity	cytoplasm*	-1.04841	-1.18745	0
YKR048C	NAP1	nucleosome assembly protein	budding cell bud growth*	histone binding	cytoplasm*	-1.06661	-0.965595	0
YIL140W	AXL2	unknown; plasma membrane protein	bud site selection*	molecular_function	bud neck*	1.27297	1.27384	0
YGR041W	BUD9	unknown	bud site selection	molecular_function	bud neck	1.22052	1.2182	0.757601
YJR148W	BAT2	transaminase	branched chain family amino acid biosynthetic process*	branched-chain-amino-acid transaminase activity	cytoplasm*	0	-1.11609	0
YNR057C	BIO4	dethiobiotin synthetase	biotin biosynthetic process	dethiobiotin synthase activity	cytoplasm	-1.22537	-1.53057	0
YLR455W		unknown	biological_process*	molecular_function	nucleus	0	0	-1.23422
YIL170W	HXT12	hexose permease	biological_process*	molecular_function*	cellular_component	-2.78064	0	0
YIL171W		hexose permease	biological_process*	molecular_function*	cellular_component	-2.04636	0	-0.778959
YJL216C		unknown; similar to Mal62p (glucosidase P1)	biological_process	alpha-galactosidase activity*	cellular_component	-2.05412	0	0
YJL221C	FSP2	unknown; similar to maltase	biological_process	alpha-glucosidase activity	cellular_component	-3.54042	-1.56778	-0.487578
YDR061W		unknown; similar to E. coli photorepair protein	biological_process	ATPase activity, coupled to transmembrane movement of substances	mitochondrion	0.876324	0.969424	1.06648
YIL172C		unknown; similar to alpha-D-glucosidase (maltase) (FSP2 and	biological_process	glucosidase activity	cytoplasm	-2.13635	0	0
YIL177C		unknown; similar to subtelomerically-encoded proteins	biological_process	helicase activity	cellular_component	-0.889743	0	-1.04462
YJL225C		unknown; similar to other subtelomerically-encoded proteins	biological_process	helicase activity	cellular_component	-0.922822	0	-1.11737
YJL126W	NIT2	nitrilase	biological_process	hydrolase activity, acting on carbon-nitrogen (but not peptide) bonds	cellular_component	0.87467	1.06147	0
YGR287C		unknown; similar to alpha-D-glucosidase (maltase) (YGR287C	biological_process	hydrolase activity, hydrolyzing O-glycosyl compounds	mitochondrion*	-2.73808	0	0
YGR052W	FMP48	unknown	biological_process	kinase activity	mitochondrion	-1.04652	-1.52446	0
YAR043C		1	Biological_Process	Molecular_Function	celular_component	0	0	-1.06528
YBL005W-B		unknown	Biological_Process	Molecular_Function	celular_component	0	0	-1.03268
YBL062W		unknown	Biological_Process	Molecular_Function	celular_component	0	0	-1.01306
YBL095W		unknown	biological_process	molecular_function	mitochondrion	-1.01454	-1.08795	-0.617056
YBL107C		unknown	biological_process	molecular_function	cytoplasm	-1.03772	0	0
YBL112C		unknown	biological_process	molecular_function	cellular_component	-1.13978	-1.07063	-0.451638
YBR012C		unknown	Biological_Process	Molecular_Function	celular_component	0	0	-1.01803
YBR047W	FMP23	unknown	biological_process	molecular_function	mitochondrion	-1.12409	-1.14769	0
YBR144C		unknown	Biological_Process	Molecular_Function	celular_component	0	0	-1.05593
YBR302C	COS2	unknown; similar to subtelomerically-encoded proteins such	biological_process	molecular_function	vacuole (sensu Fungi)	-1.183	-1.15437	-0.69918
YCL026C		10	Biological_Process	Molecular_Function	celular_component	0	0	-1.01332
YCR013C		unknown	Biological_Process	Molecular_Function	celular_component	0	0	-1.32729
YCR022C		unknown	Biological_Process	Molecular_Function	celular_component	0	0	-1.19347
YCR029C		10	Biological_Process	Molecular_Function	celular_component	0	0	-1.15181
YCR049C		unknown	Biological_Process	Molecular_Function	celular_component	-0.846376	0	-1.13226
YDL048C	STP4	unknown	biological_process	molecular_function	cytoplasm*	-1.97475	-1.39789	0
YDL096C		unknown	Biological_Process	Molecular_Function	celular_component	0	-1.45093	0
YDL110C	TMA17	unknown	biological_process	molecular_function	cytoplasm*	-1.15662	0	-0.572437
YDL206W		unknown; similar to transporter proteins	biological_process	molecular_function	cellular_component	-1.031	-1.16024	-0.615586
YDR133C		unknown	Biological_Process	Molecular_Function	celular_component	-1.12546	-0.828214	0
YDR134C		unknown	biological_process	molecular_function	chitin- and beta-glucan-containing cell wall	-1.07593	0	0
YDR154C		unknown	Biological_Process	Molecular_Function	celular_component	0	-1.02124	0
YDR179W-A		unknown	biological_process	molecular_function	cellular_component	-0.88172	-1.2756	0
YDR199W		unknown	Biological_Process	Molecular_Function	celular_component	-0.806401	-1.02796	0
YDR222W		unknown	biological_process	molecular_function	cytoplasm	-0.837362	0	-1.09138
YDR249C		unknown; similar to cytochromes	biological_process	molecular_function	cellular_component	-1.15434	0	-0.817476
YEL033W		unknown	Biological_Process	Molecular_Function	celular_component	-1.21987	-1.53198	-0.987629
YEL059W		unknown	Biological_Process	Molecular_Function	celular_component	0	0	-1.17234
YER004W	FMP52	unknown	biological_process	molecular_function	mitochondrion*	-1.06953	-0.991196	0
YFL013W-A		unknown	Biological_Process	Molecular_Function	celular_component	0	-2.34224	-1.38975
YFR018C		unknown; similar to human glutaminyl-peptide	biological_process	molecular_function	cellular_component	-1.08445	-1.19966	-0.701134
YGL188C		unknown	Biological_Process	Molecular_Function	celular_component	-1.22143	-1.18178	-1.05644
YGR035C		unknown	biological_process	molecular_function	cellular_component	-1.86102	-1.877	-0.986248
YGR207C		electron-transferring flavoprotein, beta chain (putative)	biological_process	molecular_function	mitochondrion	0	-1.12715	0
YGR213C	RTA1	unknown	biological_process	molecular_function	integral to membrane	-0.892333	-1.53892	-0.960305
YGR243W	FMP43	unknown	biological_process	molecular_function	mitochondrion	-1.37303	-1.38871	-0.968288
YHL026C		unknown	biological_process	molecular_function	cellular_component	-1.19319	-1.91584	0
YHR173C		unknown	Biological_Process	Molecular_Function	celular_component	0	0	-1.09545
YIL012W		unknown	Biological_Process	Molecular_Function	celular_component	0	0	-1.02112
YIL057C		unknown	biological_process	molecular_function	cytoplasm	0	-1.63472	-1.18835
YIL082W-A		unknown	Biological_Process	Molecular_Function	celular_component	-1.08894	-0.967673	0
YIL102C		unknown	biological_process	molecular_function	cellular_component	-0.879562	0	-1.0098
YJL070C		unknown; similar to rat AMP deaminase 1	biological_process	molecular_function	cytoplasm*	-1.18129	-1.16712	-0.92885
YJL152W		unknown	Biological_Process	Molecular_Function	celular_component	-1.06176	0	0
YJL217W		unknown	biological_process	molecular_function	cytoplasm	-1.1528	-0.862522	0
YJR085C		unknown	biological_process	molecular_function	mitochondrion	-2.16075	-2.43667	-0.975577
YJR115W		unknown	biological_process	molecular_function	cellular_component	-1.05619	-0.904691	-0.742562
YKL023W		unknown	biological_process	molecular_function	cytoplasm	-0.951065	0	-1.02166
YKL036C		unknown	Biological_Process	Molecular_Function	celular_component	0	0	-1.07631
YKL061W		unknown	biological_process	molecular_function	endosome	-1.3984	0	0
YKL071W		unknown	biological_process	molecular_function	cytoplasm	-0.995134	-1.31561	0
YKL097W-A		unknown	Biological_Process	Molecular_Function	celular_component	-1.19474	0	0
YKL158W		unknown	Biological_Process	Molecular_Function	celular_component	-1.1945	0	0
YKL202W		unknown	Biological_Process	Molecular_Function	celular_component	-1.44909	-1.52437	0
YKL223W		unknown	Biological_Process	Molecular_Function	celular_component	0	0	-1.0972
YKR012C		unknown	Biological_Process	Molecular_Function	celular_component	-1.03001	0	-0.462473
YLL020C		unknown	Biological_Process	Molecular_Function	celular_component	-1.28345	-1.10707	-0.673271
YLL047W		unknown	Biological_Process	Molecular_Function	celular_component	0	0	-1.21133
YLL056C		unknown; similar to Y. pseudotuberculosis CDP-3,	biological_process	molecular_function	cellular_component	0	-1.03912	0
YLR099C	ICT1	unknown	biological_process	molecular_function	cellular_component	-3.44798	-2.38828	-1.28278
YLR202C		unknown	Biological_Process	Molecular_Function	celular_component	-1.11948	0	-1.06515
YLR218C		unknown	biological_process	molecular_function	cytoplasm*	0	0	-1.04871
YLR235C		unknown	Biological_Process	Molecular_Function	celular_component	0	0	-1.08694
YLR257W		unknown	biological_process	molecular_function	cytoplasm	-1.45974	-1.37523	-0.811868
YLR327C	TMA10	unknown; similar to Stf2p	biological_process	molecular_function	cytoplasm*	0	-2.08052	-1.60669
YLR346C		unknown	biological_process	molecular_function	mitochondrion	-2.05692	-1.88062	-0.905671
YLR391W		secretory stress response	Biological_Process	Molecular_Function	celular_component	-1.03084	-0.835113	0
YLR414C		unknown	biological_process	molecular_function	cytoplasm*	0	-1.31467	0
YLR437C		unknown	biological_process	molecular_function	cytoplasm	-1.62681	-1.15098	-0.938245
YLR454W	FMP27	unknown	biological_process	molecular_function	mitochondrion	0	0	-1.05322
YLR461W	PAU4	unknown; seripauperin family	biological_process	molecular_function	cellular_component	-1.19331	-1.45986	-0.668983
YLR462W		unknown	biological_process	molecular_function	cellular_component	-1.08738	0	0
YML030W		unknown	biological_process	molecular_function	mitochondrion	-0.989647	0	-1.35203
YML033W		unknown	Biological_Process	Molecular_Function	celular_component	-1.09031	0	-0.935353
YML040W		unknown	Biological_Process	Molecular_Function	celular_component	-1.16951	-1.11462	0
YML045W		unknown	Biological_Process	Molecular_Function	celular_component	-1.16168	0	0
YML083C		unknown	biological_process	molecular_function	cellular_component	-1.13608	0	-0.681459
YML108W		unknown	biological_process	molecular_function	cytoplasm*	-0.76647	0	-1.07824
YML122C		unknown	Biological_Process	Molecular_Function	celular_component	0	0	-1.17038
YML131W		unknown	biological_process	molecular_function	cytoplasm	-0.995247	-1.17707	-0.667634
YMR002W	MIC17	unknown	biological_process	molecular_function	cytoplasm*	-0.921037	-1.22929	0
YMR031W-A		unknown	Biological_Process	Molecular_Function	celular_component	0	0	-1.01072
YMR040W	YET2	unknown; similar to Ykl065p	biological_process	molecular_function	integral to membrane*	-0.795617	0	-1.54947
YMR045C		unknown	Biological_Process	Molecular_Function	celular_component	0	0	-1.23495
YMR082C		unknown	Biological_Process	Molecular_Function	celular_component	0	0	-1.14007
YMR084W		unknown	biological_process	molecular_function	cellular_component	0	-1.17395	-1.61056
YMR090W		unknown; similar to malate dehydrogenases	biological_process	molecular_function	cytoplasm	0	-1.1209	-0.585978
YMR102C		unknown	biological_process	molecular_function	cellular_component	-1.23328	-0.996671	0
YMR107W	SPG4	unknown	biological_process	molecular_function	cellular_component	-0.848717	-3.2936	-2.1306
YMR114C		unknown	biological_process	molecular_function	cytoplasm*	0	-1.09674	-0.562619
YMR148W		unknown	biological_process	molecular_function	integral to membrane	-1.35133	-1.15013	0
YMR181C		unknown	biological_process	molecular_function	cellular_component	-1.48145	-1.28238	0
YMR195W	ICY1	unknown	biological_process	molecular_function	vacuolar membrane (sensu Fungi)	-2.08496	-2.18481	0
YMR252C		unknown	biological_process	molecular_function	mitochondrion	-1.16643	0	0
YMR295C		unknown	biological_process	molecular_function	ribosome*	-1.64742	-1.83185	0
YMR325W	PAU19	unknown	biological_process	molecular_function	cellular_component	-1.08264	-1.07535	0
YNL010W		unknown	biological_process	molecular_function	cytoplasm*	-1.03477	-0.956613	0
YNL100W		unknown	biological_process	molecular_function	mitochondrion	-0.975253	-1.44149	0
YNL155W		unknown	biological_process	molecular_function	cytoplasm*	-1.43802	-2.1676	-0.705504
YNL208W		unknown	biological_process	molecular_function	mitochondrion*	-1.85534	-1.89357	0
YNL215W	IES2	unknown	biological_process	molecular_function	nucleus	-1.09476	-1.04011	-0.813696
YNL235C		unknown	Biological_Process	Molecular_Function	celular_component	0	0	-1.10031
YNL305C		unknown; similar to Aspergillus nidulans negative-acting	biological_process	molecular_function	vacuole (sensu Fungi)	-1.19699	0	0
YNL319W		unknown	Biological_Process	Molecular_Function	celular_component	0	0	-1.08992
YNR014W		unknown	biological_process	molecular_function	cytoplasm	-1.52356	0	0
YNR018W		unknown	biological_process	molecular_function	mitochondrion	-1.22896	-1.15374	0
YOL046C		unknown	Biological_Process	Molecular_Function	celular_component	-0.753437	0	-1.0322
YOL053C-A		DNA damage responsive	Biological_Process	Molecular_Function	celular_component	-1.54774	-2.71338	-1.85119
YOL092W		unknown	biological_process	molecular_function	cytoplasm*	-1.02783	-0.907242	0
YOL106W		unknown	Biological_Process	Molecular_Function	celular_component	-0.915647	0	-1.16921
YOL157C		putative alpha-glucosidase	biological_process	molecular_function	cellular_component	-3.03815	-1.24852	0
YOL159C		unknown; similar to Ovis aries melatonin receptor	biological_process	molecular_function	soluble fraction	-1.86465	-1.47285	-0.899841
YOR052C		unknown	biological_process	molecular_function	nucleus	-1.15154	-0.969748	0
YOR152C		unknown	biological_process	molecular_function	membrane fraction	-1.4036	-1.33805	-0.543581
YOR309C		unknown	Biological_Process	Molecular_Function	celular_component	0	-1.01758	0
YPL107W		unknown	biological_process	molecular_function	mitochondrion	-0.951221	-1.19897	-0.8667
YPL162C		unknown	biological_process	molecular_function	vacuolar membrane (sensu Fungi)	-1.1168	0	0
YPL229W		unknown	biological_process	molecular_function	cytoplasm	-1.03437	-1.01065	-0.808662
YPL260W		unknown	biological_process	molecular_function	cytoplasm*	-1.2263	-1.14839	-0.958038
YPL264C		major facilitator superfamily	biological_process	molecular_function	integral to membrane	-0.868152	0	-1.14435
YPR063C		unknown	biological_process	molecular_function	endoplasmic reticulum	-1.20213	-1.03678	-0.965952
YPR071W		unknown; similar to Yil029p (GB	biological_process	molecular_function	integral to membrane	0	0	-1.01815
YPR116W		unknown	biological_process	molecular_function	mitochondrion	-1.3769	-1.20437	-1.18946
YPR127W		unknown; similar to auxin-induced protein PIR	biological_process	molecular_function	cytoplasm*	-0.868573	-1.15349	0
YAL018C		unknown	biological_process	molecular_function	cellular_component	1.01138	1.15275	0
YAL058C-A		unknown	Biological_Process	Molecular_Function	celular_component	0	1.50744	0
YAL066W		unknown	Biological_Process	Molecular_Function	celular_component	1.30786	1.81745	0
YAL069W		unknown	Biological_Process	Molecular_Function	celular_component	1.25122	1.44354	0
YBL109W		unknown	Biological_Process	Molecular_Function	celular_component	0	1.27723	0.587634
YBR064W		unknown	Biological_Process	Molecular_Function	celular_component	1.37697	1.65395	0
YBR209W		unknown	Biological_Process	Molecular_Function	celular_component	0	1.01008	0
YCL046W		unknown	Biological_Process	Molecular_Function	celular_component	0	1.03588	0
YCR103C		unknown	Biological_Process	Molecular_Function	celular_component	1.69638	2.07799	0
YCRX01W		1	Biological_Process	Molecular_Function	celular_component	0	1.08261	0
YCRX03C		10	Biological_Process	Molecular_Function	celular_component	1.17537	1.56164	0
YCRX05W		10	Biological_Process	Molecular_Function	celular_component	0.941256	1.1856	1.11039
YCRX09C		1	Biological_Process	Molecular_Function	celular_component	0	1.01272	0
YDL151C		unknown	Biological_Process	Molecular_Function	celular_component	0.87068	1.29405	0
YDL211C		unknown	biological_process	molecular_function	vacuole (sensu Fungi)	1.26759	1.33585	0
YDL218W		unknown	biological_process	molecular_function	cytoplasm	1.38069	1.07375	0
YDL242W		unknown	Biological_Process	Molecular_Function	celular_component	1.05276	1.24747	0
YDR015C		unknown	Biological_Process	Molecular_Function	celular_component	1.1305	1.34041	0
YDR024W		unknown	Biological_Process	Molecular_Function	celular_component	0.948761	1.77684	0
YDR029W		unknown	Biological_Process	Molecular_Function	celular_component	0.867305	1.02993	0
YDR033W	MRH1	similar to Yro2p	biological_process	molecular_function	mitochondrion*	0	0	1.08848
YDR049W		unknown	biological_process	molecular_function	cytoplasm*	0	1.18896	0
YDR090C		unknown; similar to Yro2p	biological_process	molecular_function	integral to membrane	0	0	1.01953
YDR124W		unknown	biological_process	molecular_function	cellular_component	1.46083	1.8384	0.719589
YDR132C		unknown	biological_process	molecular_function	cytoplasm*	1.0655	1.34062	0.681935
YDR352W		unknown	biological_process	molecular_function	vacuolar membrane (sensu Fungi)	0	0.975879	1.00456
YDR396W		unknown	Biological_Process	Molecular_Function	celular_component	1.27992	1.36773	0
YDR413C		unknown	Biological_Process	Molecular_Function	celular_component	0	1.18448	0
YDR442W		unknown	Biological_Process	Molecular_Function	celular_component	1.09065	1.21782	0
YDR455C		unknown	Biological_Process	Molecular_Function	celular_component	0	1.1789	0
YDR506C		unknown; similar to Fet5p	biological_process	molecular_function	cellular_component	0.893792	1.21656	0
YEL070W	DSF1	unknown; similar to E. coli D-mannonate oxidoreductase	biological_process	molecular_function	cellular_component	1.16712	0.92934	0.851596
YER066C-A		unknown	Biological_Process	Molecular_Function	celular_component	0	1.1409	0
YFR032C		unknown	biological_process	molecular_function	cellular_component	0	1.06241	0
YGL107C	RMD9	unknown	biological_process	molecular_function	mitochondrion	0	1.01679	0.542187
YGL109W		unknown	Biological_Process	Molecular_Function	celular_component	1.01991	0	0
YGL262W		unknown	biological_process	molecular_function	cellular_component	1.24791	0	0
YGL263W	COS12	unknown; similar to subtelomerically-encoded proteins	biological_process	molecular_function	cellular_component	1.00113	1.06915	0
YGR053C		unknown	biological_process	molecular_function	cellular_component	1.0151	0.880815	0
YGR066C		unknown; similar to Vid24p	biological_process	molecular_function	cellular_component	1.55017	1.73874	0
YGR259C		unknown	Biological_Process	Molecular_Function	celular_component	1.27166	0	0
YHL037C		unknown	Biological_Process	Molecular_Function	celular_component	1.20788	1.62725	0
YHR032W		major facilitator superfamily	biological_process	molecular_function	cellular_component	0.976361	1.02691	0.691874
YHR035W		unknown; similar to Sec23p, expressed under	biological_process	molecular_function	cellular_component	1.24393	1.30438	0
YHR095W		unknown	Biological_Process	Molecular_Function	celular_component	0	1.05532	0
YHR177W		unknown	biological_process	molecular_function	cellular_component	0.871013	1.01852	0
YHR182W		unknown	biological_process	molecular_function	cytoplasm	0.823875	1.07427	0
YIL089W		unknown	biological_process	molecular_function	cellular_component	1.24205	1.3133	0
YIR007W		unknown; similar to endoglucanase	biological_process	molecular_function	cytoplasm	0.794725	1.00507	0
YJL075C		unknown	Biological_Process	Molecular_Function	celular_component	0	1.0841	0
YJL079C	PRY1	unknown; similar to plant PR-pathogen related proteins	biological_process	molecular_function	endoplasmic reticulum*	0	0	1.01127
YJL086C		unknown	Biological_Process	Molecular_Function	celular_component	0.943255	1.44285	0
YJL132W		unknown; similar to phospholipase D	biological_process	molecular_function	membrane fraction	1.08241	1.21466	0.564131
YJL160C		unknown; similar to members of the Pir1p/Hsp150p/Pir3p	biological_process	molecular_function	cellular_component	1.06081	2.02507	0
YJL161W	FMP33	unknown	biological_process	molecular_function	mitochondrion	0.979034	1.06491	0
YJL171C		unknown	biological_process	molecular_function	mitochondrion*	0	0	1.23459
YJR030C		unknown	biological_process	molecular_function	cellular_component	1.2812	1.36541	0
YJR056C		unknown	biological_process	molecular_function	cytoplasm*	0	1.6946	0
YJR119C	JHD2	unknown; similar to human retinoblastoma binding protein 2	biological_process	molecular_function	cytoplasm*	1.12589	1.06299	0.603827
YKL133C		unknown	biological_process	molecular_function	cellular_component	1.011	0	0.823861
YLR049C		unknown	biological_process	molecular_function	cellular_component	0.990553	1.33209	0
YLR137W		unknown	biological_process	molecular_function	cellular_component	0	1.23638	0
YLR143W		unknown; similar to Mmd1p	biological_process	molecular_function	cytoplasm	0.88083	1.00749	0
YLR179C		unknown; similar to Cdc25p-dependent nutrient- and	biological_process	molecular_function	cytoplasm*	0	0	1.08922
YLR302C		unknown	Biological_Process	Molecular_Function	celular_component	0	1.08561	0
YLR338W		unknown	Biological_Process	Molecular_Function	celular_component	0	1.14679	0
YMR144W		unknown	biological_process	molecular_function	nucleus	0	1.02085	0
YMR317W		unknown	biological_process	molecular_function	cellular_component	1.43203	0	1.04997
YNL018C		unknown; similar to Drosophila melanogaster	biological_process	molecular_function	cellular_component	0	1.01877	0
YNL337W		unknown	Biological_Process	Molecular_Function	celular_component	0	1.0887	0
YOL047C		unknown	biological_process	molecular_function	cytoplasm	0	1.02487	0
YOR139C		unknown	Biological_Process	Molecular_Function	celular_component	0	1.13762	0
YOR248W		unknown	Biological_Process	Molecular_Function	celular_component	0	0	1.072
YOR387C		unknown	biological_process	molecular_function	soluble fraction	0.91357	1.14806	0
YKR049C	FMP46	unknown	biological_process	oxidoreductase activity	mitochondrion	-1.25023	-1.22912	0
YGL157W		unknown; similar to tomato dihydroflavonol 4-reductase	biological_process	oxidoreductase activity*	cytoplasm*	-1.0779	0	0
YMR291W		unknown	biological_process	protein kinase activity	cytoplasm*	-1.0024	-1.01363	0
YBR028C		unknown; similar to Ypk2p/Ykr2p and	biological_process	protein kinase activity	cytoplasm	0.938605	1.13074	0
YGL059W		unknown; similar to Rat branched-chain alpha-ketoacid	biological_process	protein kinase activity	mitochondrion	0.873848	1.10989	0
YDL248W	COS7	unknown; similar to other subtelomerically-encoded	biological_process	receptor activity	mitochondrion	0	0	1.05154
YDR117C	TMA64	unknown	biological_process	RNA binding	ribosome	1.2013	1.33581	1.0258
YDR111C	ALT2	unknown; similar to alanine aminotransferase (GB	biological_process	transaminase activity	cytoplasm*	1.04452	1.6084	0
YDR533C	HSP31	unknown	biological_process	unfolded protein binding*	soluble fraction	0	-1.04299	0
YNL268W	LYP1	lysine permease	basic amino acid transport	basic amino acid transporter activity	mitochondrion*	-1.13563	-1.03249	0
YKL007W	CAP1	actin capping protein subunit	barbed-end actin filament capping	actin filament binding	actin cortical patch*	-1.00767	-1.04045	0
YBR211C	AME1	microtubule associated	attachment of spindle microtubules to kinetochore	molecular_function	spindle pole body*	0.924241	1.17405	0
YCR052W	RSC6	chromatin remodeling complex subunit	ATP-dependent chromatin remodeling	DNA-dependent ATPase activity	RSC complex	1.649	0	0
YGR008C	STF2	ATPase stabilizing factor	ATP synthesis coupled proton transport*	molecular_function	mitochondrial proton-transporting ATP synthase complex	0	-1.33248	0
YDL181W	INH1	mitochondrial ATPase inhibitor	ATP synthesis coupled proton transport	enzyme inhibitor activity	mitochondrion*	-1.25635	-1.22362	-0.677318
YBL099W	ATP1	mitochondrial F1F0-ATPase subunit	ATP synthesis coupled proton transport	hydrogen ion transporting ATP synthase activity, rotational mechanism	mitochondrion*	-0.916904	-1.12307	0
YBR039W	ATP3	mitochondrial F1F0 ATP synthase subunit	ATP synthesis coupled proton transport	hydrogen ion transporting ATP synthase activity, rotational mechanism	mitochondrion*	-0.844812	-1.06936	0
YDR377W	ATP17	ATP synthase subunit f	ATP synthesis coupled proton transport	hydrogen ion transporting ATP synthase activity, rotational mechanism	mitochondrion*	-1.37957	-1.55704	0
YPR020W	ATP20	mitochondrial ATP synthase subunit	ATP synthesis coupled proton transport	structural molecule activity	mitochondrion*	-1.07483	-1.46416	-0.503458
YOR303W	CPA1	carbamoyl phosphate synthetase, arginine specific	arginine biosynthetic process	carbamoyl-phosphate synthase (glutamine-hydrolyzing) activity	carbamoyl-phosphate synthase complex	-0.84815	-1.34519	0
YPL265W	DIP5	dicarboxylic amino acid permease	amino acid transport	amino acid transporter activity*	plasma membrane	0	-1.35148	-0.595625
YMR318C	ADH6	unknown; similar to alcohol-dehydrogenases	aldehyde metabolic process*	alcohol dehydrogenase (NADP+) activity	soluble fraction	-1.29877	-1.33989	0
YFL056C	AAD6	hypothetical aryl-alcohol dehydrogenase	aldehyde metabolic process	aryl-alcohol dehydrogenase activity	cellular_component	-1.00798	-1.86206	-1.01506
YJR155W	AAD10	hypothetical aryl-alcohol dehydrogenase	aldehyde metabolic process	aryl-alcohol dehydrogenase activity	cellular_component	-1.05135	-1.38628	0
YPL088W		unknown; similar to Agrobacterium tumefaciens MocA protein	aldehyde metabolic process	aryl-alcohol dehydrogenase activity	cellular_component	-2.00556	-0.992847	-0.627891
YGL032C	AGA2	a-agglutinin binding subunit	agglutination during conjugation with cellular fusion	cell adhesion molecule binding	chitin- and beta-glucan-containing cell wall	1.11886	0	0
YNR044W	AGA1	a-agglutinin anchor subunit	agglutination during conjugation with cellular fusion	cell adhesion molecule binding	chitin- and beta-glucan-containing cell wall	0	1.05972	0
YML110C	COQ5	methyltransferase	aerobic respiration*	2-hexaprenyl-6-methoxy-1,4-benzoquinone methyltransferase activity	mitochondrion*	-1.35808	-1.44804	0
YBL030C	PET9	mitochondrial ADP/ATP translocator	aerobic respiration*	ATP:ADP antiporter activity	mitochondrion*	-1.38393	-1.37843	0
YDR529C	QCR7	cytochrome-c reductase subunit	aerobic respiration*	ubiquinol-cytochrome-c reductase activity	mitochondrion*	-1.08926	-1.33268	0
YEL024W	RIP1	ubiquinol cyt.-c reductase iron-sulfur protein	aerobic respiration*	ubiquinol-cytochrome-c reductase activity	mitochondrion*	-1.11088	-0.963927	0
YFR033C	QCR6	ubiquinol cytochrome-c reductase subunit	aerobic respiration*	ubiquinol-cytochrome-c reductase activity	mitochondrion*	-1.11794	-1.65028	0
YGR183C	QCR9	ubiquinol cytochrome-c reductase subunit 9	aerobic respiration*	ubiquinol-cytochrome-c reductase activity	mitochondrion*	-1.05884	-1.46234	0
YHR001W-A	QCR10	ubiqunol-cytochrome c oxidoreductase complex subunit	aerobic respiration*	ubiquinol-cytochrome-c reductase activity	mitochondrion*	-1.07856	-1.32746	0
YJL166W	QCR8	ubiquinol--cytochrome-c reductase subunit VIII	aerobic respiration*	ubiquinol-cytochrome-c reductase activity	mitochondrion*	-1.12358	-1.30327	0
YNL055C	POR1	mitochondrial outer membrane porin	aerobic respiration*	voltage-gated ion-selective channel activity	mitochondrion*	-1.99956	-1.69767	0
YGL191W	COX13	cytochrome-c oxidase subunit VIa	aerobic respiration	enzyme regulator activity*	mitochondrion*	-1.22973	-1.63444	0
YMR081C	ISF1	interacts with Nam7p	aerobic respiration	molecular_function	cellular_component	-1.18511	-1.27746	-1.52152
YPL159C	PET20	unknown	aerobic respiration	molecular_function	mitochondrion	-1.56492	-1.21974	-0.64465
YGL169W	SUA5	translation initiation protein	aerobic respiration	molecular_function	cytoplasm	1.03127	0.878101	0
YDL216C	RRI1	unknown	adaptation to pheromone during conjugation with cellular fusion*	metalloendopeptidase activity	signalosome complex	1.22437	1.26701	0.906144
YLL050C	COF1	cofilin	actin filament organization*	protein binding	actin cortical patch	0	-1.17609	0
YLR370C	ARC18	cortical actin patch integrity; Arp2/3 complex subunit	actin filament organization*	structural constituent of cytoskeleton	Arp2/3 protein complex	-0.966349	-1.41937	0
YNR035C	ARC35	cortical actin patch integrity	actin cytoskeleton organization and biogenesis*	structural molecule activity	cytosol*	-1.16365	-1.07428	0
YJR083C	ACF4	unknown	actin cytoskeleton organization and biogenesis	molecular_function	cellular_component	0	1.07536	0
YBL015W	ACH1	acetyl-CoA hydrolase	acetate metabolic process*	acetyl-CoA hydrolase activity	mitochondrion*	-0.811782	-1.08848	0
YPL061W	ALD6	acetaldehyde dehydrogenase	acetate biosynthetic process	3-chloroallyl aldehyde dehydrogenase activity	cytoplasm*	-0.980475	-1.24721	0
YNL232W	CSL4	unknown	35S primary transcript processing*	3'-5'-exoribonuclease activity	nuclear exosome (RNase complex)*	-1.4225	0	0
YHR085W	IPI1	unknown	35S primary transcript processing*	molecular_function	nucleus*	0.992797	1.01755	0
YDR021W	FAL1	RNA helicase	35S primary transcript processing	ATP-dependent RNA helicase activity	nucleolus	0.993896	1.01356	0
YBL004W	UTP20	unknown; major facilitator superfamily	35S primary transcript processing	snoRNA binding	cytoplasm*	-1.59321	0	-0.718545

## Sheet: signif (2-fold UP only)
UniqueID	Name		GO-biological_process	GO-molecular_function	GO-cellular_component	24	48	72
YAL021C	CCR4	component of CCR4 transcriptional complex	response to drug*	3'-5'-exoribonuclease activity	cytoplasm*	-1.00509	0	-1.06911
YAR043C		1	Biological_Process	Molecular_Function	celular_component	0	0	-1.06528
YBL001C	ECM15	unknown	cell wall organization and biogenesis	molecular_function	cytoplasm*	0	-1.34487	0
YBL002W	HTB2	histone H2B	chromatin assembly or disassembly	DNA binding	nuclear nucleosome	-1.0583	-1.60791	0
YBL003C	HTA2	histone H2A	DNA repair*	DNA binding	nuclear nucleosome	-1.49413	-1.49761	-0.690726
YBL004W	UTP20	unknown; major facilitator superfamily	35S primary transcript processing	snoRNA binding	cytoplasm*	-1.59321	0	-0.718545
YBL005W-B		unknown	Biological_Process	Molecular_Function	celular_component	0	0	-1.03268
YBL006C	LDB7	unknown	telomere maintenance*	DNA-dependent ATPase activity	RSC complex	-1.61264	-1.59704	-1.11038
YBL013W	FMT1	unknown; similar to met-tRNA formyltransferase,	translational initiation*	methionyl-tRNA formyltransferase activity	mitochondrion	0	0	-1.08158
YBL015W	ACH1	acetyl-CoA hydrolase	acetate metabolic process*	acetyl-CoA hydrolase activity	mitochondrion*	-0.811782	-1.08848	0
YBL030C	PET9	mitochondrial ADP/ATP translocator	aerobic respiration*	ATP:ADP antiporter activity	mitochondrion*	-1.38393	-1.37843	0
YBL033C	RIB1	GTP cyclohydrolase II	response to drug*	cyclohydrolase activity	cytoplasm*	-1.13137	-0.993687	0
YBL041W	PRE7	20S proteasome subunit	ubiquitin-dependent protein catabolic process	endopeptidase activity	proteasome core complex, beta-subunit complex (sensu Eukaryota)	-0.998672	-1.22199	0
YBL062W		unknown	Biological_Process	Molecular_Function	celular_component	0	0	-1.01306
YBL064C	PRX1	unknown; similar to Tsa1p	response to oxidative stress*	thioredoxin peroxidase activity	mitochondrion	-1.44944	-1.59153	0
YBL078C	ATG8	microtubule-associated protein (putative)	protein targeting to vacuole*	microtubule binding	pre-autophagosomal structure*	0	-1.13619	0
YBL092W	RPL32	ribosomal protein L23	translation	structural constituent of ribosome	cytosolic large ribosomal subunit (sensu Eukaryota)	-1.68244	-1.62069	0
YBL093C	ROX3	RNA polymerase mediator subunit	transcription from RNA polymerase II promoter	RNA polymerase II transcription mediator activity	nucleus*	-1.04684	-0.996392	0
YBL095W		unknown	biological_process	molecular_function	mitochondrion	-1.01454	-1.08795	-0.617056
YBL099W	ATP1	mitochondrial F1F0-ATPase subunit	ATP synthesis coupled proton transport	hydrogen ion transporting ATP synthase activity, rotational mechanism	mitochondrion*	-0.916904	-1.12307	0
YBL102W	SFT2	suppresses sed5 ts mutants	Golgi to endosome transport	molecular_function	Golgi membrane	-1.14595	-1.20375	0
YBL106C	SRO77	unknown; homolog of Drosophila tumor suppressor l(2)gl	exocytosis*	molecular_function	plasma membrane	-1.08687	-0.833921	-0.938647
YBL107C		unknown	biological_process	molecular_function	cytoplasm	-1.03772	0	0
YBL112C		unknown	biological_process	molecular_function	cellular_component	-1.13978	-1.07063	-0.451638
YBR009C	HHF1	histone H4	chromatin assembly or disassembly	DNA binding	nuclear nucleosome	-1.49358	-1.49247	0
YBR010W	HHT1	histone H3	chromatin assembly or disassembly	DNA binding	nucleus*	-1.54121	-1.59398	0
YBR012C		unknown	Biological_Process	Molecular_Function	celular_component	0	0	-1.01803
YBR015C	MNN2	Golgi alpha-1,2-mannosyltransferase (putative)	protein amino acid glycosylation	alpha-1,2-mannosyltransferase activity	Golgi apparatus	-0.807862	-1.03476	0
YBR039W	ATP3	mitochondrial F1F0 ATP synthase subunit	ATP synthesis coupled proton transport	hydrogen ion transporting ATP synthase activity, rotational mechanism	mitochondrion*	-0.844812	-1.06936	0
YBR047W	FMP23	unknown	biological_process	molecular_function	mitochondrion	-1.12409	-1.14769	0
YBR067C	TIP1	cell wall mannoprotein	cell wall organization and biogenesis	structural constituent of cell wall*	chitin- and beta-glucan-containing cell wall	0	-1.0953	-0.694452
YBR140C	IRA1	GTPase-activating protein for Ras1p and Ras2p	negative regulation of Ras protein signal transduction*	Ras GTPase activator activity	mitochondrion*	0	0	-1.01854
YBR144C		unknown	Biological_Process	Molecular_Function	celular_component	0	0	-1.05593
YBR281C	DUG2	unknown	glutathione catabolic process	X-His dipeptidase activity	cytoplasm*	0	-1.28176	0
YBR299W	MAL32	alpha-glucosidase	maltose catabolic process	alpha-glucosidase activity	cellular_component	-2.08221	0	0
YBR302C	COS2	unknown; similar to subtelomerically-encoded proteins such	biological_process	molecular_function	vacuole (sensu Fungi)	-1.183	-1.15437	-0.69918
YCL008C	STP22	unknown; similar to Tsg101 tumor susceptibility gene	telomere maintenance*	protein binding	endosome*	-1.03089	-0.999627	0
YCL026C		10	Biological_Process	Molecular_Function	celular_component	0	0	-1.01332
YCR010C	ADY2	unknown	meiosis*	ammonium transporter activity*	mitochondrion*	0	-1.21095	-1.22599
YCR013C		unknown	Biological_Process	Molecular_Function	celular_component	0	0	-1.32729
YCR018C	SRD1	nucleolar protein	rRNA processing	molecular_function	cytoplasm*	-1.13007	-1.34789	-1.09458
YCR022C		unknown	Biological_Process	Molecular_Function	celular_component	0	0	-1.19347
YCR024C-A	PMP1	regulates plasma membrane H+-ATPase	cation transport	enzyme regulator activity	plasma membrane*	-1.69311	-1.58017	0
YCR029C		10	Biological_Process	Molecular_Function	celular_component	0	0	-1.15181
YCR032W	BPH1	acetic acid export pump (putative)	cell wall organization and biogenesis*	molecular_function	mitochondrion*	0	0	-1.09989
YCR049C		unknown	Biological_Process	Molecular_Function	celular_component	-0.846376	0	-1.13226
YDL035C	GPR1	G-protein coupled receptor, coupled to Gpa2p	pseudohyphal growth*	G-protein coupled receptor activity	plasma membrane	0	-1.13769	0
YDL039C	PRM7	unknown	response to drug*	molecular_function	integral to membrane	-1.50542	-2.38644	0
YDL048C	STP4	unknown	biological_process	molecular_function	cytoplasm*	-1.97475	-1.39789	0
YDL061C	RPS29B	ribosomal protein S29B	translation	structural constituent of ribosome	cytosolic small ribosomal subunit (sensu Eukaryota)	-1.6021	-2.10997	0
YDL067C	COX9	cytochrome c oxidase assembly	mitochondrial electron transport, cytochrome c to oxygen	cytochrome-c oxidase activity	mitochondrion*	-1.69658	-1.83082	-0.667929
YDL081C	RPP1A	acidic ribosomal protein P1A	translational elongation*	structural constituent of ribosome	cytosolic large ribosomal subunit (sensu Eukaryota)	-1.45227	-1.57872	-0.648928
YDL096C		unknown	Biological_Process	Molecular_Function	celular_component	0	-1.45093	0
YDL110C	TMA17	unknown	biological_process	molecular_function	cytoplasm*	-1.15662	0	-0.572437
YDL181W	INH1	mitochondrial ATPase inhibitor	ATP synthesis coupled proton transport	enzyme inhibitor activity	mitochondrion*	-1.25635	-1.22362	-0.677318
YDL184C	RPL41A	ribosomal protein L41A	translation	structural constituent of ribosome	cytosolic large ribosomal subunit (sensu Eukaryota)	-1.7647	-2.0338	-1.17392
YDL206W		unknown; similar to transporter proteins	biological_process	molecular_function	cellular_component	-1.031	-1.16024	-0.615586
YDR011W	SNQ2	putative ATP-dependent permease	response to drug*	xenobiotic-transporting ATPase activity	mitochondrion*	-2.72021	-1.82972	-1.72718
YDR133C		unknown	Biological_Process	Molecular_Function	celular_component	-1.12546	-0.828214	0
YDR134C		unknown	biological_process	molecular_function	chitin- and beta-glucan-containing cell wall	-1.07593	0	0
YDR154C		unknown	Biological_Process	Molecular_Function	celular_component	0	-1.02124	0
YDR179W-A		unknown	biological_process	molecular_function	cellular_component	-0.88172	-1.2756	0
YDR180W	SCC2	unknown; binds chromosomes	mitotic sister chromatid cohesion*	molecular_function	nuclear cohesin complex	-2.50233	-2.05172	-1.12561
YDR199W		unknown	Biological_Process	Molecular_Function	celular_component	-0.806401	-1.02796	0
YDR222W		unknown	biological_process	molecular_function	cytoplasm	-0.837362	0	-1.09138
YDR244W	PEX5	peroxisomal protein receptor	peroxisome organization and biogenesis*	peroxisome targeting sequence binding*	cytosol*	-0.928846	-1.03467	-0.733488
YDR246W	TRS23	unknown	ER to Golgi vesicle-mediated transport	Ras guanyl-nucleotide exchange factor activity	TRAPP complex	-0.879081	0	-1.04525
YDR249C		unknown; similar to cytochromes	biological_process	molecular_function	cellular_component	-1.15434	0	-0.817476
YDR276C	PMP3	unknown	cation transport	molecular_function	plasma membrane	-1.33371	-1.23701	-1.12558
YDR284C	DPP1	diacylglycerol pyrophosphate phosphatase	signal transduction*	phosphatidate phosphatase activity*	vacuolar membrane (sensu Fungi)	-1.24238	-1.23289	0
YDR318W	MCM21	unknown	chromosome segregation	protein binding	condensed nuclear chromosome kinetochore*	0	-1.3953	0
YDR320C	SWA2	unknown; similar to human transformation-sensitive	telomere maintenance*	protein binding	endoplasmic reticulum membrane	-1.03887	-1.42676	0
YDR373W	FRQ1	unknown; similar to human BDR-1 protein and other calcium	regulation of signal transduction	enzyme activator activity*	membrane	0	-1.0377	0
YDR377W	ATP17	ATP synthase subunit f	ATP synthesis coupled proton transport	hydrogen ion transporting ATP synthase activity, rotational mechanism	mitochondrion*	-1.37957	-1.55704	0
YDR381W	YRA1	RNA annealing protein	mRNA export from nucleus	RNA binding	transcription export complex	0	-1.17476	0
YDR382W	RPP2B	acidic ribosomal protein L45	translational elongation*	structural constituent of ribosome	cytosolic large ribosomal subunit (sensu Eukaryota)	-1.38132	-1.05011	0
YDR384C	ATO3	unknown; similar to Y. lipolytica Gpr1p	nitrogen utilization*	ammonium transporter activity	mitochondrion*	0	-1.23125	0
YDR399W	HPT1	hypoxanthine guanine phosphoribosyl transferase	GMP salvage*	hypoxanthine phosphoribosyltransferase activity	cytoplasm*	0	-1.28612	0
YDR406W	PDR15	putative transporter	transport	ATPase activity, coupled to transmembrane movement of substances	integral to membrane	-3.14228	-2.47667	-2.41576
YDR429C	TIF35	translation initiation factor eIF3 subunit	translational initiation	translation initiation factor activity	eukaryotic translation initiation factor 3 complex	0	-1.0561	0
YDR453C	TSA2	unknown; similar to Tsa1p	response to oxidative stress*	thioredoxin peroxidase activity*	cytoplasm	-0.891098	-1.30334	-0.567856
YDR483W	KRE2	alpha-1,2-mannosyltransferase	protein amino acid O-linked glycosylation*	alpha-1,2-mannosyltransferase activity	Golgi apparatus	-1.04808	-0.855059	0
YDR497C	ITR1	inositol permease	myo-inositol transport	myo-inositol transporter activity	plasma membrane*	-1.41899	-1.21665	0
YDR510W	SMT3	ubiquitin-like protein	protein sumoylation	protein tag	nucleus*	-1.19616	-1.86852	0
YDR529C	QCR7	cytochrome-c reductase subunit	aerobic respiration*	ubiquinol-cytochrome-c reductase activity	mitochondrion*	-1.08926	-1.33268	0
YDR533C	HSP31	unknown	biological_process	unfolded protein binding*	soluble fraction	0	-1.04299	0
YEL017W	GTT3	unknown	glutathione metabolic process	molecular_function	cellular_component	-1.04395	0	0
YEL019C	MMS21	unknown	DNA repair	SUMO ligase activity	cytoplasm*	-2.22552	-0.928049	-0.523813
YEL024W	RIP1	ubiquinol cyt.-c reductase iron-sulfur protein	aerobic respiration*	ubiquinol-cytochrome-c reductase activity	mitochondrion*	-1.11088	-0.963927	0
YEL033W		unknown	Biological_Process	Molecular_Function	celular_component	-1.21987	-1.53198	-0.987629
YEL059W		unknown	Biological_Process	Molecular_Function	celular_component	0	0	-1.17234
YER004W	FMP52	unknown	biological_process	molecular_function	mitochondrion*	-1.06953	-0.991196	0
YER026C	CHO1	phosphatidylserine synthase	phosphatidylserine biosynthetic process	CDP-diacylglycerol-serine O-phosphatidyltransferase activity	endoplasmic reticulum	-1.48749	-0.849424	0
YER031C	YPT31	rab GTPase; intra-Golgi	vesicle-mediated transport*	GTPase activity	mitochondrial outer membrane*	0	-1.08026	0
YER062C	HOR2	DL-glycerol-3-phosphatase	response to osmotic stress*	glycerol-1-phosphatase activity	cytoplasm*	0	-1.30753	0
YER094C	PUP3	20S proteasome subunit (beta3	ubiquitin-dependent protein catabolic process	endopeptidase activity	proteasome core complex, beta-subunit complex (sensu Eukaryota)	-1.29372	-1.35043	0
YFL013W-A		unknown	Biological_Process	Molecular_Function	celular_component	0	-2.34224	-1.38975
YFL014W	HSP12	heat shock protein	response to oxidative stress*	molecular_function	cytoplasm*	0	-1.85816	-1.08133
YFL024C	EPL1	putative chromatin protein	DNA repair*	histone acetyltransferase activity	histone acetyltransferase complex*	0	-1.40117	0
YFL030W	AGX1	unknown; similar to Methanobacterium aspartate transaminase	glycine biosynthetic process, by transamination of glyoxylate	alanine-glyoxylate transaminase activity	mitochondrion	-1.18189	-1.13089	0
YFL031W	HAC1	transcription factor	regulation of transcription from RNA polymerase II promoter*	transcription factor activity*	nucleus	-1.38126	-0.890207	0
YFL038C	YPT1	rab GTPase; ER-to-Golgi	ER to Golgi vesicle-mediated transport*	GTPase activity	mitochondrion*	-0.828615	-1.01768	0
YFL056C	AAD6	hypothetical aryl-alcohol dehydrogenase	aldehyde metabolic process	aryl-alcohol dehydrogenase activity	cellular_component	-1.00798	-1.86206	-1.01506
YFR018C		unknown; similar to human glutaminyl-peptide	biological_process	molecular_function	cellular_component	-1.08445	-1.19966	-0.701134
YFR033C	QCR6	ubiquinol cytochrome-c reductase subunit	aerobic respiration*	ubiquinol-cytochrome-c reductase activity	mitochondrion*	-1.11794	-1.65028	0
YGL055W	OLE1	unknown	mitochondrion inheritance*	stearoyl-CoA 9-desaturase activity	endoplasmic reticulum membrane	-1.64071	-1.61257	-0.842411
YGL062W	PYC1	pyruvate carboxylase 1	gluconeogenesis*	pyruvate carboxylase activity	cytosol	-1.06608	0	0
YGL157W		unknown; similar to tomato dihydroflavonol 4-reductase	biological_process	oxidoreductase activity*	cytoplasm*	-1.0779	0	0
YGL188C		unknown	Biological_Process	Molecular_Function	celular_component	-1.22143	-1.18178	-1.05644
YGL189C	RPS26A	ribosomal protein S26A	translation	structural constituent of ribosome	cytosolic small ribosomal subunit (sensu Eukaryota)	-1.30028	-1.27481	0
YGL191W	COX13	cytochrome-c oxidase subunit VIa	aerobic respiration	enzyme regulator activity*	mitochondrion*	-1.22973	-1.63444	0
YGR008C	STF2	ATPase stabilizing factor	ATP synthesis coupled proton transport*	molecular_function	mitochondrial proton-transporting ATP synthase complex	0	-1.33248	0
YGR035C		unknown	biological_process	molecular_function	cellular_component	-1.86102	-1.877	-0.986248
YGR037C	ACB1	acyl-CoA ester transporter	fatty acid metabolic process*	long-chain fatty acid transporter activity*	cytoplasm*	-1.02615	-1.00065	0
YGR052W	FMP48	unknown	biological_process	kinase activity	mitochondrion	-1.04652	-1.52446	0
YGR085C	RPL11B	ribosomal protein L11B	translation*	structural constituent of ribosome	cytosolic large ribosomal subunit (sensu Eukaryota)	-0.972464	-1.30294	0
YGR087C	PDC6	pyruvate decarboxylase 3	ethanol metabolic process	pyruvate decarboxylase activity	cytoplasm	0	0	-1.07648
YGR161C	RTS3	unknown	protein amino acid dephosphorylation	protein phosphatase type 2A activity	cytoplasm*	-1.83176	-1.49344	0
YGR183C	QCR9	ubiquinol cytochrome-c reductase subunit 9	aerobic respiration*	ubiquinol-cytochrome-c reductase activity	mitochondrion*	-1.05884	-1.46234	0
YGR207C		electron-transferring flavoprotein, beta chain (putative)	biological_process	molecular_function	mitochondrion	0	-1.12715	0
YGR209C	TRX2	thioredoxin II	ER to Golgi vesicle-mediated transport*	thiol-disulfide exchange intermediate activity	cytosol*	-1.19786	-1.3991	-0.562644
YGR213C	RTA1	unknown	biological_process	molecular_function	integral to membrane	-0.892333	-1.53892	-0.960305
YGR243W	FMP43	unknown	biological_process	molecular_function	mitochondrion	-1.37303	-1.38871	-0.968288
YGR253C	PUP2	20S proteasome subunit(alpha5)	sporulation (sensu Fungi)*	endopeptidase activity	proteasome core complex, alpha-subunit complex (sensu Eukaryota)	-0.999659	-1.73625	0
YGR281W	YOR1	ATP-binding cassette (ABC) family	telomere maintenance*	xenobiotic-transporting ATPase activity	plasma membrane	-2.33313	-1.57593	-1.39604
YGR287C		unknown; similar to alpha-D-glucosidase (maltase) (YGR287C	biological_process	hydrolase activity, hydrolyzing O-glycosyl compounds	mitochondrion*	-2.73808	0	0
YGR292W	MAL12	alpha-glucosidase	maltose catabolic process	alpha-glucosidase activity	cellular_component	-2.95787	0	0
YHL015W	RPS20	ribosomal protein S20	translation	structural constituent of ribosome	cytosolic small ribosomal subunit (sensu Eukaryota)	-0.952475	-1.04728	0
YHL026C		unknown	biological_process	molecular_function	cellular_component	-1.19319	-1.91584	0
YHR001W-A	QCR10	ubiqunol-cytochrome c oxidoreductase complex subunit	aerobic respiration*	ubiquinol-cytochrome-c reductase activity	mitochondrion*	-1.07856	-1.32746	0
YHR008C	SOD2	Manganese superoxide dismutase	replicative cell aging*	manganese superoxide dismutase activity	mitochondrion*	-1.23337	-1.48172	0
YHR021C	RPS27B	ribosomal protein S27B	translation*	structural constituent of ribosome	cytosolic small ribosomal subunit (sensu Eukaryota)	-0.981344	-1.08808	0
YHR026W	PPA1	vacuolar H+-ATPase proteolipid protein	response to drug*	hydrogen ion transporting ATPase activity, rotational mechanism	integral to membrane*	-1.14454	-1.00485	0
YHR051W	COX6	cytochrome-c oxidase subunit VI	mitochondrial electron transport, cytochrome c to oxygen	cytochrome-c oxidase activity	mitochondrion*	0	-1.40339	0
YHR053C	CUP1-1	metallothionein	response to copper ion	copper ion binding	cytosol	-0.889156	-2.23336	-1.11114
YHR055C	CUP1-2	metallothionein	response to copper ion	copper ion binding	cytosol	-0.763039	-2.11794	-1.20385
YHR089C	GAR1	snoRNP protein	ribosome biogenesis and assembly*	RNA binding	nucleolus*	-0.940735	-1.53854	0
YHR092C	HXT4	hexose permease	hexose transport	glucose transporter activity*	plasma membrane	-1.20722	0	-1.33297
YHR094C	HXT1	hexose permease	hexose transport	glucose transporter activity*	plasma membrane	-0.95616	0	-2.3674
YHR138C		unknown	vacuole fusion, non-autophagic	endopeptidase inhibitor activity	cellular_component	0	-1.11048	0
YHR173C		unknown	Biological_Process	Molecular_Function	celular_component	0	0	-1.09545
YIL012W		unknown	Biological_Process	Molecular_Function	celular_component	0	0	-1.02112
YIL053W	RHR2	DL-glycerol-3-phosphatase	response to drug*	glycerol-1-phosphatase activity	cytoplasm*	-0.974686	-1.89077	0
YIL056W	VHR1	unknown	regulation of transcription from RNA polymerase II promoter*	DNA binding*	cytoplasm*	-1.92719	-1.11997	0
YIL057C		unknown	biological_process	molecular_function	cytoplasm	0	-1.63472	-1.18835
YIL075C	RPN2	26S proteasome subunit)	ubiquitin-dependent protein catabolic process	endopeptidase activity*	nucleus*	-1.0177	-1.08793	0
YIL082W-A		unknown	Biological_Process	Molecular_Function	celular_component	-1.08894	-0.967673	0
YIL101C	XBP1	transcriptional repressor	response to stress	transcription factor activity	nucleus	-1.176	-0.905673	-0.703502
YIL102C		unknown	biological_process	molecular_function	cellular_component	-0.879562	0	-1.0098
YIL115C	NUP159	nuclear pore protein	mRNA export from nucleus*	structural molecule activity	nuclear pore	-1.0671	-0.794398	-0.750666
YIL162W	SUC2	invertase	sucrose catabolic process	beta-fructofuranosidase activity	cytoplasm*	-1.28932	0	0
YIL170W	HXT12	hexose permease	biological_process*	molecular_function*	cellular_component	-2.78064	0	0
YIL171W		hexose permease	biological_process*	molecular_function*	cellular_component	-2.04636	0	-0.778959
YIL172C		unknown; similar to alpha-D-glucosidase (maltase) (FSP2 and	biological_process	glucosidase activity	cytoplasm	-2.13635	0	0
YIL177C		unknown; similar to subtelomerically-encoded proteins	biological_process	helicase activity	cellular_component	-0.889743	0	-1.04462
YIR001C	SGN1	unknown	mRNA metabolic process	poly(A) binding	cytoplasm	-1.0321	0	0
YIR023W	DAL81	activator of allantoin and urea catabolic genes	regulation of transcription from RNA polymerase II promoter*	specific RNA polymerase II transcription factor activity	nucleus	0	-0.764383	-1.33184
YJL005W	CYR1	adenylate cyclase	meiosis*	adenylate cyclase activity	mitochondrion*	0	-0.899259	-1.18238
YJL070C		unknown; similar to rat AMP deaminase 1	biological_process	molecular_function	cytoplasm*	-1.18129	-1.16712	-0.92885
YJL095W	BCK1	serine-threonine protein kinase	protein amino acid phosphorylation*	MAP kinase kinase kinase activity	intracellular	0	0	-1.12122
YJL130C	URA2	carbamoyl-phophate synthetase, aspartate transcarbamylase, and glutamine amidotransferase	'de novo' pyrimidine base biosynthetic process*	carbamoyl-phosphate synthase (glutamine-hydrolyzing) activity*	cytoplasm*	-0.976892	0	-1.04997
YJL152W		unknown	Biological_Process	Molecular_Function	celular_component	-1.06176	0	0
YJL166W	QCR8	ubiquinol--cytochrome-c reductase subunit VIII	aerobic respiration*	ubiquinol-cytochrome-c reductase activity	mitochondrion*	-1.12358	-1.30327	0
YJL173C	RFA3	replication factor A, 13 kD subunit	nucleotide-excision repair*	DNA binding	chromosome, telomeric region*	-1.36566	-0.77434	0
YJL216C		unknown; similar to Mal62p (glucosidase P1)	biological_process	alpha-galactosidase activity*	cellular_component	-2.05412	0	0
YJL217W		unknown	biological_process	molecular_function	cytoplasm	-1.1528	-0.862522	0
YJL219W	HXT9	hexose permease	hexose transport	glucose transporter activity*	plasma membrane	-4.78269	-2.18794	-0.499167
YJL221C	FSP2	unknown; similar to maltase	biological_process	alpha-glucosidase activity	cellular_component	-3.54042	-1.56778	-0.487578
YJL222W	VTH2	unknown; similar to Pep1p, Ycr099p, Ycr100p, and Ycr101p,	Golgi to vacuole transport	signal sequence binding	cellular_component	-1.31511	-0.950424	-1.03436
YJL225C		unknown; similar to other subtelomerically-encoded proteins	biological_process	helicase activity	cellular_component	-0.922822	0	-1.11737
YJR044C	VPS55	unknown; similar to Drosophila yakuba NADH dehydrogenase	late endosome to vacuole transport	molecular_function	late endosome	-1.04621	0	0
YJR047C	ANB1	translation initiation factor eIF5A	translational initiation	translation initiation factor activity	ribosome	-1.05388	-1.2151	0
YJR048W	CYC1	cytochrome-c isoform 1	electron transport	electron carrier activity	mitochondrion*	-0.779583	-1.16152	0
YJR057W	CDC8	thymidylate kinase	DNA repair*	thymidylate kinase activity*	cytoplasm*	-1.93538	-0.958793	-1.03384
YJR058C	APS2	AP-1 complex subunit	vesicle-mediated transport	molecular_function	AP-2 adaptor complex	-1.08342	-0.934489	-0.567468
YJR073C	OPI3	methylene-fatty-acyl-phospholipid synthase	phosphatidylcholine biosynthetic process	phosphatidyl-N-methylethanolamine N-methyltransferase activity	mitochondrion*	-1.02138	0	0
YJR074W	MOG1	unknown; interacts with Gsp1p	protein import into nucleus	Ran GTPase binding	nucleus	-1.0934	-1.40707	0
YJR085C		unknown	biological_process	molecular_function	mitochondrion	-2.16075	-2.43667	-0.975577
YJR086W	STE18	gamma subunit of G protein	pheromone-dependent signal transduction during conjugation with cellular fusion*	signal transducer activity	cytoplasm*	-0.742125	-1.23745	-0.775171
YJR095W	SFC1	mitochondrial carrier	fumarate transport*	succinate:fumarate antiporter activity	mitochondrion*	-0.860664	-1.62399	0
YJR105W	ADO1	unknown; similar to ribokinase	telomere maintenance*	adenosine kinase activity	cytoplasm*	-1.46398	-0.926967	0
YJR115W		unknown	biological_process	molecular_function	cellular_component	-1.05619	-0.904691	-0.742562
YJR123W	RPS5	ribosomal protein S5	translation	structural constituent of ribosome	cytosolic small ribosomal subunit (sensu Eukaryota)	-1.55846	-1.64187	0
YJR133W	XPT1	unknown	XMP salvage*	hypoxanthine phosphoribosyltransferase activity*	cytoplasm	-1.30118	0	0
YJR139C	HOM6	homoserine dehydrogenase	response to drug*	homoserine dehydrogenase activity	cytoplasm*	-1.16851	-0.941592	0
YJR148W	BAT2	transaminase	branched chain family amino acid biosynthetic process*	branched-chain-amino-acid transaminase activity	cytoplasm*	0	-1.11609	0
YJR155W	AAD10	hypothetical aryl-alcohol dehydrogenase	aldehyde metabolic process	aryl-alcohol dehydrogenase activity	cellular_component	-1.05135	-1.38628	0
YKL006C-A	SFT1	intra-Golgi v-SNARE	intra-Golgi vesicle-mediated transport	v-SNARE activity	Golgi membrane	-1.09028	-1.31125	0
YKL007W	CAP1	actin capping protein subunit	barbed-end actin filament capping	actin filament binding	actin cortical patch*	-1.00767	-1.04045	0
YKL016C	ATP7	F1F0-ATPase complex, FO D subunit	protein complex assembly*	hydrogen ion transporting ATP synthase activity, rotational mechanism	mitochondrion*	-1.84434	-2.0158	0
YKL023W		unknown	biological_process	molecular_function	cytoplasm	-0.951065	0	-1.02166
YKL024C	URA6	uridine-monophosphate kinase	'de novo' pyrimidine base biosynthetic process*	uridine kinase activity	cytoplasm*	-1.07662	-1.00239	-0.819178
YKL026C	GPX1	unknown; similar to Hyr1p, Ybr244p, and glutathione	response to oxidative stress	glutathione peroxidase activity*	cellular_component	-0.947326	-2.0157	-0.798731
YKL036C		unknown	Biological_Process	Molecular_Function	celular_component	0	0	-1.07631
YKL042W	SPC42	spindle pole body component	microtubule nucleation*	structural constituent of cytoskeleton	central plaque of spindle pole body*	-1.39512	0	-0.630408
YKL056C	TMA19	unknown	translation*	molecular_function	cytoplasm*	-1.32895	-0.976647	0
YKL058W	TOA2	TFIIA 13.5 kD subunit	transcription initiation from RNA polymerase II promoter	general RNA polymerase II transcription factor activity	transcription factor TFIIA complex	-1.03056	-1.1114	-1.05678
YKL061W		unknown	biological_process	molecular_function	endosome	-1.3984	0	0
YKL071W		unknown	biological_process	molecular_function	cytoplasm	-0.995134	-1.31561	0
YKL085W	MDH1	malate dehydrogenase	tricarboxylic acid cycle*	L-malate dehydrogenase activity	mitochondrion*	-1.87392	-2.04053	0
YKL095W	YJU2	unknown	nuclear mRNA splicing, via spliceosome	molecular_function	nucleus	-1.71688	0	-0.582007
YKL097W-A		unknown	Biological_Process	Molecular_Function	celular_component	-1.19474	0	0
YKL099C	UTP11	unknown; similar to human kinesin heavy chain	ribosome biogenesis and assembly*	snoRNA binding	small nucleolar ribonucleoprotein complex	-1.01078	0	-1.67069
YKL119C	VPH2	vacuolar H+-ATPase assembly protein	protein complex assembly*	molecular_function	endoplasmic reticulum membrane	-1.02477	0	0
YKL122C	SRP21	signal recognition particle subunit	protein targeting to ER*	signal sequence binding	nucleus*	-1.09298	-1.4947	-0.612172
YKL138C	MRPL31	ribosomal protein, mitochondrial L31	translation	structural constituent of ribosome	mitochondrial large ribosomal subunit	-1.11656	0	-1.11137
YKL141W	SDH3	succinate dehydrogenase cytochrome b	tricarboxylic acid cycle*	succinate dehydrogenase (ubiquinone) activity	mitochondrion*	-1.763	-1.61398	0
YKL142W	MRP8	ribosomal protein, mitochondrial small subunit	translation	structural constituent of ribosome	mitochondrial ribosome	-1.68916	-2.03033	-0.764521
YKL156W	RPS27A	ribosomal protein S27A	translation	structural constituent of ribosome	cytoplasm*	0	-1.05248	0
YKL158W		unknown	Biological_Process	Molecular_Function	celular_component	-1.1945	0	0
YKL167C	MRP49	ribosomal protein, mitochondrial large subunit	translation	structural constituent of ribosome	mitochondrion*	-1.02309	0	0
YKL202W		unknown	Biological_Process	Molecular_Function	celular_component	-1.44909	-1.52437	0
YKL216W	URA1	dihydroorotate dehydrogenase	'de novo' pyrimidine base biosynthetic process	dihydroorotate dehydrogenase activity	cytoplasm*	-1.40189	-1.0732	0
YKL223W		unknown	Biological_Process	Molecular_Function	celular_component	0	0	-1.0972
YKR006C	MRPL13	ribosomal protein, mitochondrial L13	translation	structural constituent of ribosome	mitochondrion*	-1.06539	0	0
YKR007W	MEH1	unknown	vacuolar acidification*	molecular_function	vacuolar membrane (sensu Fungi)*	-1.27928	-1.02425	-0.999312
YKR009C	FOX2	peroxisomal beta-oxidation protein	fatty acid beta-oxidation	3-hydroxyacyl-CoA dehydrogenase activity*	peroxisomal matrix	-0.97992	-1.27854	-0.787634
YKR012C		unknown	Biological_Process	Molecular_Function	celular_component	-1.03001	0	-0.462473
YKR014C	YPT52	GTP-binding protein, rab family	endocytosis*	GTPase activity	late endosome	-1.36914	-1.41827	0
YKR025W	RPC37	unknown	transcription from RNA polymerase III promoter	DNA-directed RNA polymerase activity	DNA-directed RNA polymerase III complex	-1.03385	-1.00261	0
YKR048C	NAP1	nucleosome assembly protein	budding cell bud growth*	histone binding	cytoplasm*	-1.06661	-0.965595	0
YKR049C	FMP46	unknown	biological_process	oxidoreductase activity	mitochondrion	-1.25023	-1.22912	0
YKR057W	RPS21A	ribosomal protein S21A	translation*	structural constituent of ribosome	cytosolic small ribosomal subunit (sensu Eukaryota)	-0.859178	-1.0456	0
YKR066C	CCP1	cytochrome-c peroxidase	response to oxidative stress	cytochrome-c peroxidase activity	mitochondrion*	-1.30775	-1.58073	0
YKR080W	MTD1	NAD-dependent 5,10-methylenetetrahydrafolate dehydrogenase	one-carbon compound metabolic process*	methylenetetrahydrofolate dehydrogenase (NAD+) activity	cytosol	0	-2.31146	-1.55994
YKR083C	DAD2	unknown; similar to paramyosin	mitotic spindle organization and biogenesis in nucleus*	structural constituent of cytoskeleton	condensed nuclear chromosome kinetochore*	0	-0.81828	-1.03956
YKR097W	PCK1	phosphoenolpyruvate carboxykinase	gluconeogenesis	phosphoenolpyruvate carboxykinase (ATP) activity	cytosol	-0.946284	-1.05307	0
YKR104W		ATP-binding cassette (ABC) superfamily	transport	ATPase activity, coupled to transmembrane movement of substances	membrane	-1.07572	0	-0.715805
YLL020C		unknown	Biological_Process	Molecular_Function	celular_component	-1.28345	-1.10707	-0.673271
YLL027W	ISA1	unknown; Iron Sulfur Assembly -- IscA/NifA homolog	telomere maintenance*	molecular_function	mitochondrial matrix	-1.25452	-1.36628	0
YLL028W	TPO1	major facilitator superfamily	polyamine transport	spermine transporter activity*	plasma membrane*	-2.02397	-2.02172	-0.907886
YLL039C	UBI4	ubiquitin	sporulation (sensu Fungi)*	protein tag*	cytoplasm	-1.13481	-1.08636	0
YLL041C	SDH2	succinate dehydrogenase	tricarboxylic acid cycle*	succinate dehydrogenase (ubiquinone) activity	mitochondrion*	-2.03052	-1.6506	0
YLL047W		unknown	Biological_Process	Molecular_Function	celular_component	0	0	-1.21133
YLL050C	COF1	cofilin	actin filament organization*	protein binding	actin cortical patch	0	-1.17609	0
YLL056C		unknown; similar to Y. pseudotuberculosis CDP-3,	biological_process	molecular_function	cellular_component	0	-1.03912	0
YLL060C	GTT2	glutathione transferase	glutathione metabolic process	glutathione transferase activity	mitochondrion	-1.43121	-1.45163	0
YLR013W	GAT3	unknown	transcription	transcription factor activity	nucleus	0	0	-1.08877
YLR016C	PML1	unknown	nuclear mRNA splicing, via spliceosome*	molecular_function	cytoplasm*	-0.996691	-1.05861	-0.783416
YLR025W	SNF7	unknown	telomere maintenance*	protein binding	cytoplasm*	-0.856361	-1.22641	-1.01886
YLR029C	RPL15A	ribosomal protein L15A	translation	structural constituent of ribosome*	cytosolic large ribosomal subunit (sensu Eukaryota)	-1.33929	-1.36511	-0.680101
YLR038C	COX12	cytochrome-c oxidase, subunit VIb	cytochrome c oxidase complex assembly	cytochrome-c oxidase activity	mitochondrion*	-1.11025	-1.37398	-0.481458
YLR099C	ICT1	unknown	biological_process	molecular_function	cellular_component	-3.44798	-2.38828	-1.28278
YLR150W	STM1	unknown; suppressor of tom1 and pop2 mutations	telomere maintenance*	DNA binding*	cytoplasm*	-1.18668	-1.06146	0
YLR167W	RPS31	ribosomal protein S31	translation*	structural constituent of ribosome*	cytoplasm*	-1.06134	-1.11465	-0.598887
YLR174W	IDP2	isocitrate dehydrogenase	glutamate biosynthetic process*	isocitrate dehydrogenase (NADP+) activity	cytosol	0	-1.35064	0
YLR180W	SAM1	S-adenosylmethionine synthetase	methionine metabolic process	methionine adenosyltransferase activity	cytoplasm	-0.918231	-1.12475	0
YLR202C		unknown	Biological_Process	Molecular_Function	celular_component	-1.11948	0	-1.06515
YLR205C	HMX1	unknown	iron ion homeostasis*	heme binding*	endoplasmic reticulum*	0	-1.13424	0
YLR218C		unknown	biological_process	molecular_function	cytoplasm*	0	0	-1.04871
YLR229C	CDC42	GTPase, Rho subfamily	pseudohyphal growth*	GTPase activity*	plasma membrane*	-1.05579	-0.933558	0
YLR235C		unknown	Biological_Process	Molecular_Function	celular_component	0	0	-1.08694
YLR257W		unknown	biological_process	molecular_function	cytoplasm	-1.45974	-1.37523	-0.811868
YLR264W	RPS28B	ribosomal protein S28B	translation*	structural constituent of ribosome	cytosolic small ribosomal subunit (sensu Eukaryota)	-1.55805	-1.6276	0
YLR268W	SEC22	ER-to-Golgi v-SNARE	ER to Golgi vesicle-mediated transport*	v-SNARE activity	endoplasmic reticulum*	-0.986991	-1.05412	-0.620375
YLR284C	ECI1	putative enoyl-CoA hydratase, peroxisomal	fatty acid beta-oxidation	dodecenoyl-CoA delta-isomerase activity	peroxisome	0	-1.11736	0
YLR327C	TMA10	unknown; similar to Stf2p	biological_process	molecular_function	cytoplasm*	0	-2.08052	-1.60669
YLR346C		unknown	biological_process	molecular_function	mitochondrion	-2.05692	-1.88062	-0.905671
YLR350W	ORM2	unknown	response to unfolded protein	molecular_function	endoplasmic reticulum	-1.10392	-1.01762	0
YLR370C	ARC18	cortical actin patch integrity; Arp2/3 complex subunit	actin filament organization*	structural constituent of cytoskeleton	Arp2/3 protein complex	-0.966349	-1.41937	0
YLR391W		secretory stress response	Biological_Process	Molecular_Function	celular_component	-1.03084	-0.835113	0
YLR395C	COX8	cytochrome-c oxidase chain VIII	mitochondrial electron transport, cytochrome c to oxygen	cytochrome-c oxidase activity	mitochondrion*	-1.20995	-1.54693	0
YLR414C		unknown	biological_process	molecular_function	cytoplasm*	0	-1.31467	0
YLR437C		unknown	biological_process	molecular_function	cytoplasm	-1.62681	-1.15098	-0.938245
YLR447C	VMA6	vacuolar H+-ATPase V0 domain 36 KD subunit	vacuolar acidification*	hydrogen ion transporting ATPase activity, rotational mechanism	vacuolar membrane*	-1.19436	-1.25288	-0.643816
YLR448W	RPL6B	ribosomal protein L6b	translation*	structural constituent of ribosome*	cytosolic large ribosomal subunit (sensu Eukaryota)	-1.15387	-1.22624	0
YLR449W	FPR4	similar to peptidyl-prolyl cis-trans isomerase	ribosome biogenesis and assembly*	peptidyl-prolyl cis-trans isomerase activity*	nucleus*	-1.0501	-1.31924	0
YLR454W	FMP27	unknown	biological_process	molecular_function	mitochondrion	0	0	-1.05322
YLR455W		unknown	biological_process*	molecular_function	nucleus	0	0	-1.23422
YLR457C	NBP1	Nap1p-binding protein	spindle pole body duplication in nuclear envelope	molecular_function	nucleus*	-1.11498	-1.1232	-1.34105
YLR461W	PAU4	unknown; seripauperin family	biological_process	molecular_function	cellular_component	-1.19331	-1.45986	-0.668983
YLR462W		unknown	biological_process	molecular_function	cellular_component	-1.08738	0	0
YML001W	YPT7	GTP-binding protein, rab family	telomere maintenance*	GTPase activity	mitochondrial outer membrane*	-1.18008	0	0
YML004C	GLO1	glyoxalase I	glutathione metabolic process*	lactoylglutathione lyase activity	cytoplasm*	0	-1.05312	-0.549861
YML012W	ERV25	vesicle coat component	ER to Golgi vesicle-mediated transport	molecular_function	ER to Golgi transport vesicle	-0.914007	-1.15467	0
YML030W		unknown	biological_process	molecular_function	mitochondrion	-0.989647	0	-1.35203
YML033W		unknown	Biological_Process	Molecular_Function	celular_component	-1.09031	0	-0.935353
YML035C	AMD1	alpha-mannosidase, putative	purine nucleotide metabolic process	AMP deaminase activity	cytoplasm	-1.09346	0	-0.652448
YML040W		unknown	Biological_Process	Molecular_Function	celular_component	-1.16951	-1.11462	0
YML045W		unknown	Biological_Process	Molecular_Function	celular_component	-1.16168	0	0
YML055W	SPC2	signal peptidase subunit	protein targeting to ER*	protein binding	signal peptidase complex	-1.10069	-1.62791	-1.13768
YML058W	SML1	unknown	response to DNA damage stimulus*	enzyme inhibitor activity	cytoplasm*	-1.26702	-1.16274	0
YML070W	DAK1	dihydroxyacetone kinase	response to stress*	glycerone kinase activity	cytoplasm	-1.00515	0	0
YML074C	FPR3	peptidyl-prolyl cis-trans isomerase	meiotic recombination checkpoint	peptidyl-prolyl cis-trans isomerase activity	nucleolus	-1.35491	-1.93281	-0.766587
YML078W	CPR3	peptidyl-prolyl cis-trans isomerase	protein folding	peptidyl-prolyl cis-trans isomerase activity	mitochondrion	-1.36248	-1.04951	-0.829049
YML083C		unknown	biological_process	molecular_function	cellular_component	-1.13608	0	-0.681459
YML092C	PRE8	20S proteasome subunit Y7 (alpha2	ubiquitin-dependent protein catabolic process	endopeptidase activity	proteasome core complex, alpha-subunit complex (sensu Eukaryota)	0	-1.10956	0
YML098W	TAF13	TFIID 19 kD subunit	transcription initiation from RNA polymerase II promoter*	general RNA polymerase II transcription factor activity	nucleus*	-1.08413	0	0
YML108W		unknown	biological_process	molecular_function	cytoplasm*	-0.76647	0	-1.07824
YML110C	COQ5	methyltransferase	aerobic respiration*	2-hexaprenyl-6-methoxy-1,4-benzoquinone methyltransferase activity	mitochondrion*	-1.35808	-1.44804	0
YML122C		unknown	Biological_Process	Molecular_Function	celular_component	0	0	-1.17038
YML125C	PGA3	unknown; similar to NADH-cytochrome b5 reductase	secretory pathway	molecular_function	endoplasmic reticulum	-2.05884	-1.52808	-0.707214
YML127W	RSC9	unknown	regulation of transcription from RNA polymerase II promoter*	DNA-dependent ATPase activity*	RSC complex	-1.04405	0	-0.696969
YML131W		unknown	biological_process	molecular_function	cytoplasm	-0.995247	-1.17707	-0.667634
YMR002W	MIC17	unknown	biological_process	molecular_function	cytoplasm*	-0.921037	-1.22929	0
YMR011W	HXT2	hexose permease	hexose transport	glucose transporter activity*	plasma membrane	0	0	-2.08875
YMR015C	ERG5	C-22 sterol desaturase	ergosterol biosynthetic process	C-22 sterol desaturase activity	endoplasmic reticulum	-1.18576	-1.06445	0
YMR016C	SOK2	unknown; similar to several transcription factors	pseudohyphal growth	transcription factor activity	nucleus	-0.806254	-1.12739	0
YMR020W	FMS1	unknown	pantothenate biosynthetic process*	amine oxidase activity	cytoplasm	-0.939578	-1.06448	-1.00147
YMR021C	MAC1	transcription factor	response to drug*	specific RNA polymerase II transcription factor activity	nucleus	-0.771397	-1.00794	0
YMR022W	QRI8	E2 ub.-conjugating enzyme	ER-associated protein catabolic process*	ubiquitin conjugating enzyme activity	endoplasmic reticulum	-1.27887	-1.02565	0
YMR023C	MSS1	mitochondrial GTPase; COX1 expression	translation*	GTP binding	mitochondrion*	0	-1.03804	0
YMR031W-A		unknown	Biological_Process	Molecular_Function	celular_component	0	0	-1.01072
YMR036C	MIH1	M-phase phosphatase	G2/M transition of mitotic cell cycle*	protein tyrosine phosphatase activity	cytoplasm*	-0.75332	-1.01692	-1.00609
YMR037C	MSN2	transcriptional activator	response to stress*	transcription factor activity	nucleus*	-0.852102	-1.12126	0
YMR038C	CCS1	copper chaperone for superoxide dismutase Sod1p	intracellular copper ion transport	superoxide dismutase copper chaperone activity	cytosol*	-1.24538	-1.7276	-0.801075
YMR039C	SUB1	transcriptional coactivator	positive regulation of transcription from RNA polymerase II promoter*	transcription coactivator activity	nucleus	-1.74425	-1.91788	-1.17148
YMR040W	YET2	unknown; similar to Ykl065p	biological_process	molecular_function	integral to membrane*	-0.795617	0	-1.54947
YMR041C	ARA2	unknown	L-ascorbic acid biosynthetic process	D-arabinose 1-dehydrogenase [NAD(P)+] activity	cellular_component	-1.01963	-1.0612	-0.831872
YMR045C		unknown	Biological_Process	Molecular_Function	celular_component	0	0	-1.23495
YMR077C	VPS20	unknown; similar to Snf7p	late endosome to vacuole transport*	protein binding	cytoplasm*	0	-1.09656	-0.748126
YMR081C	ISF1	interacts with Nam7p	aerobic respiration	molecular_function	cellular_component	-1.18511	-1.27746	-1.52152
YMR082C		unknown	Biological_Process	Molecular_Function	celular_component	0	0	-1.14007
YMR083W	ADH3	alcohol dehydrogenase III, mitochondrial	NADH oxidation*	alcohol dehydrogenase activity	mitochondrion*	-1.41423	-1.45803	-1.30685
YMR084W		unknown	biological_process	molecular_function	cellular_component	0	-1.17395	-1.61056
YMR089C	YTA12	mitochondrial chaperonin	translation*	ATPase activity*	cytoplasm*	-1.14182	-1.14389	0
YMR090W		unknown; similar to malate dehydrogenases	biological_process	molecular_function	cytoplasm	0	-1.1209	-0.585978
YMR096W	SNZ1	unknown; induced in stationary phase	pyridoxine metabolic process*	protein binding	cellular_component	-1.4821	-1.76167	-1.10383
YMR099C		unknown	carbohydrate metabolic process	glucose-6-phosphate 1-epimerase activity	cytoplasm*	-1.04841	-1.18745	0
YMR102C		unknown	biological_process	molecular_function	cellular_component	-1.23328	-0.996671	0
YMR107W	SPG4	unknown	biological_process	molecular_function	cellular_component	-0.848717	-3.2936	-2.1306
YMR114C		unknown	biological_process	molecular_function	cytoplasm*	0	-1.09674	-0.562619
YMR116C	ASC1	G-beta like protein	telomere maintenance*	molecular_function	cytoplasm*	-1.42198	-1.07596	0
YMR120C	ADE17	5-aminoimidazole-4-carboxamide ribonucleotide (AICAR) transformylase/IMP cyclohydrolase	'de novo' IMP biosynthetic process*	IMP cyclohydrolase activity*	cytosol	-1.01871	-1.95799	-1.08854
YMR121C	RPL15B	ribosomal protein L15B	translation	structural constituent of ribosome*	cytosolic large ribosomal subunit (sensu Eukaryota)	-1.92543	-1.76977	-1.02889
YMR134W		unknown	mitochondrion organization and biogenesis*	molecular_function	cytoplasm*	-1.06247	-1.0444	0
YMR135C	GID8	unknown	negative regulation of gluconeogenesis*	molecular_function	cytoplasm*	-0.941075	-1.03581	-0.603805
YMR140W	SIP5	unknown	cellular response to glucose starvation	molecular_function	cytoplasm	-0.899252	-1.01983	0
YMR142C	RPL13B	ribosomal protein L13B	translation*	structural constituent of ribosome	cytosolic large ribosomal subunit (sensu Eukaryota)	-1.40649	-1.00459	0
YMR146C	TIF34	translation initiation factor eIF3, P39 subunit	translational initiation	translation initiation factor activity	multi-eIF complex*	-1.37682	-1.51962	-0.796777
YMR148W		unknown	biological_process	molecular_function	integral to membrane	-1.35133	-1.15013	0
YMR150C	IMP1	mitochondrial inner membrane protease	mitochondrial protein processing	peptidase activity*	mitochondrion*	-1.02645	-0.972811	0
YMR158W	MRPS8	unknown; similar E. coli ribosomal protein S8	translation	structural constituent of ribosome	mitochondrion*	-0.83669	-1.42637	-0.759616
YMR174C	PAI3	protease A (ysca) inhibitor IA3	vacuolar protein catabolic process	endopeptidase inhibitor activity	cytoplasm	-1.49962	-2.23117	-1.56179
YMR175W	SIP18	induced by osmotic stress	response to osmotic stress*	phospholipid binding	soluble fraction	0	-2.67739	-1.79976
YMR181C		unknown	biological_process	molecular_function	cellular_component	-1.48145	-1.28238	0
YMR183C	SSO2	post-Golgi t-SNARE	vesicle fusion*	t-SNARE activity	cytoplasm*	-1.30783	-1.26614	0
YMR188C	MRPS17	unknown; similar to 30S ribosomal proteins (S17)	translation*	structural constituent of ribosome	mitochondrion*	0	-1.02674	0
YMR195W	ICY1	unknown	biological_process	molecular_function	vacuolar membrane (sensu Fungi)	-2.08496	-2.18481	0
YMR200W	ROT1	unknown	cell wall organization and biogenesis*	molecular_function	endoplasmic reticulum*	-1.13151	-1.07102	0
YMR202W	ERG2	C-8 sterol isomerase	telomere maintenance*	C-8 sterol isomerase activity	endoplasmic reticulum	-1.73691	-1.64256	0
YMR226C	TMA29	unknown; similar to insect-type alcohol dehydrogenase,	metabolic process	oxidoreductase activity, acting on the aldehyde or oxo group of donors, NAD or NADP as acceptor	cytoplasm*	-1.23451	-1.50837	0
YMR230W	RPS10B	ribosomal protein S10B	translation	structural constituent of ribosome	cytosolic small ribosomal subunit (sensu Eukaryota)	0	-1.20739	0
YMR242C	RPL20A	ribosomal protein L20A	translation	structural constituent of ribosome	cytosolic large ribosomal subunit (sensu Eukaryota)	-1.57814	-1.62613	0
YMR251W-A	HOR7	hyperosmolarity-responsive	response to stress	molecular_function	endoplasmic reticulum*	0	-1.46876	-1.1773
YMR252C		unknown	biological_process	molecular_function	mitochondrion	-1.16643	0	0
YMR256C	COX7	cytochrome-c oxidase, subunit VII	mitochondrial electron transport, cytochrome c to oxygen	cytochrome-c oxidase activity	mitochondrion*	-2.26787	-2.77291	-1.15716
YMR260C	TIF11	translation initiation factor eIF1a	translational initiation	translation initiation factor activity	ribosome	-1.35759	-1.85474	-0.688345
YMR263W	SAP30	unknown	telomere maintenance*	histone deacetylase activity	histone deacetylase complex*	-1.97701	-1.88141	-1.6198
YMR264W	CUE1	recruits enzyme Ubc7p to membrane	ER-associated protein catabolic process*	protein binding	mitochondrion*	-1.88441	-1.95593	0
YMR271C	URA10	orotate phosphoribosyltransferase	'de novo' pyrimidine base biosynthetic process	orotate phosphoribosyltransferase activity	cytoplasm	-1.11811	-1.15492	0
YMR272C	SCS7	ceramide hydroxylase	sphingolipid metabolic process*	sphingosine hydroxylase activity	endoplasmic reticulum*	0	-1.27371	0
YMR276W	DSK2	ubiquitin-like protein	ER-associated protein catabolic process*	protein binding, bridging	nucleus	-1.13817	-0.972964	0
YMR290C	HAS1	RNA helicase	ribosome biogenesis and assembly*	RNA binding*	nucleolus*	0	-1.1276	0
YMR291W		unknown	biological_process	protein kinase activity	cytoplasm*	-1.0024	-1.01363	0
YMR295C		unknown	biological_process	molecular_function	ribosome*	-1.64742	-1.83185	0
YMR298W	LIP1	unknown	ceramide biosynthetic process	sphingosine N-acyltransferase activity	endoplasmic reticulum*	0	-1.01658	0
YMR303C	ADH2	alcohol dehydrogenase II	NADH oxidation*	alcohol dehydrogenase activity	cytoplasm	0	-0.852681	-1.17884
YMR311C	GLC8	unknown; regulates Glc7p	chromosome segregation*	enzyme activator activity	cytoplasm*	-1.55815	-1.85721	-1.11505
YMR314W	PRE5	20S proteasome subunit(alpha6)	ubiquitin-dependent protein catabolic process	endopeptidase activity	proteasome core complex, alpha-subunit complex (sensu Eukaryota)	-1.73927	-1.39724	0
YMR318C	ADH6	unknown; similar to alcohol-dehydrogenases	aldehyde metabolic process*	alcohol dehydrogenase (NADP+) activity	soluble fraction	-1.29877	-1.33989	0
YMR322C	SNO4	unknown	pyridoxine metabolic process	unfolded protein binding*	cellular_component	0	-1.03646	0
YMR325W	PAU19	unknown	biological_process	molecular_function	cellular_component	-1.08264	-1.07535	0
YNL010W		unknown	biological_process	molecular_function	cytoplasm*	-1.03477	-0.956613	0
YNL015W	PBI2	protease inhibitor	vacuole fusion, non-autophagic*	endopeptidase inhibitor activity	cytoplasm*	0	-1.21831	0
YNL016W	PUB1	poly(A)+ RNA-binding protein	mRNA catabolic process, nonsense-mediated decay*	mRNA binding*	cytoplasm*	-1.31075	-1.05912	-0.880563
YNL027W	CRZ1	calcineurin-responsive transcription factor	regulation of transcription, DNA-dependent*	transcription factor activity	cytoplasm*	0	0	-1.00461
YNL029C	KTR5	putative mannosyltransferase	cell wall organization and biogenesis*	mannosyltransferase activity	Golgi apparatus	0	-1.12217	-0.556292
YNL031C	HHT2	histone H3	chromatin assembly or disassembly	DNA binding	nuclear nucleosome	-0.763863	-1.21241	0
YNL036W	NCE103	unknown	response to oxidative stress	carbonate dehydratase activity	cytoplasm*	-1.51525	-1.53781	0
YNL037C	IDH1	isocitrate dehydrogenase	tricarboxylic acid cycle*	isocitrate dehydrogenase (NAD+) activity	mitochondrion*	0	-1.19343	0
YNL044W	YIP3	unknown; interacts with Ypt protein(s)	ER to Golgi vesicle-mediated transport	molecular_function	endoplasmic reticulum*	-1.26315	-1.23609	0
YNL053W	MSG5	dual-specificity protein phosphatase	protein amino acid dephosphorylation*	prenylated protein tyrosine phosphatase activity	cytoplasm	-1.05871	-0.899693	0
YNL055C	POR1	mitochondrial outer membrane porin	aerobic respiration*	voltage-gated ion-selective channel activity	mitochondrion*	-1.99956	-1.69767	0
YNL100W		unknown	biological_process	molecular_function	mitochondrion	-0.975253	-1.44149	0
YNL110C	NOP15	unknown	ribosome biogenesis and assembly*	molecular_function	nucleus*	0	-1.38147	0
YNL111C	CYB5	cytochrome b5	electron transport*	electron carrier activity	endoplasmic reticulum membrane*	-1.42912	-1.99366	0
YNL131W	TOM22	outer membrane translocase component	protein import into mitochondrial matrix	protein transporter activity	mitochondrion*	-0.940039	-1.07815	0
YNL135C	FPR1	peptidyl-prolyl cis-trans isomerase	establishment and/or maintenance of chromatin architecture*	peptidyl-prolyl cis-trans isomerase activity	cytoplasm*	-1.24342	-1.76165	0
YNL149C	PGA2	unknown	mitochondrion organization and biogenesis*	molecular_function	endoplasmic reticulum*	-1.61004	-1.08708	0
YNL153C	GIM3	prefoldin subunit 4	tubulin folding	tubulin binding	cytoplasm*	-1.21757	0	0
YNL155W		unknown	biological_process	molecular_function	cytoplasm*	-1.43802	-2.1676	-0.705504
YNL156C	NSG2	unknown	sterol biosynthetic process	protein binding	endoplasmic reticulum	-1.1732	-1.18242	0
YNL160W	YGP1	unknown; response to nutrient limitation	response to stress*	molecular_function	chitin- and beta-glucan-containing cell wall	-1.91778	-2.02778	0
YNL162W	RPL42A	ribosomal protein L42A	translation	structural constituent of ribosome	cytosolic large ribosomal subunit (sensu Eukaryota)	-1.47601	-1.63555	0
YNL177C	MRPL22	unknown	translation*	structural constituent of ribosome	mitochondrion*	-0.84672	-1.05437	-0.826859
YNL180C	RHO5	Rho family GTPase	Rho protein signal transduction	GTPase activity	cytoplasm*	0	-1.39684	0
YNL185C	MRPL19	ribosomal protein, mitochondrial large subunit	translation	structural constituent of ribosome	mitochondrion*	-1.22576	0	0
YNL202W	SPS19	peroxisomal 2,4-dienoyl-CoA reductase	sporulation (sensu Fungi)*	2,4-dienoyl-CoA reductase (NADPH) activity	peroxisomal matrix	0	-1.14181	0
YNL208W		unknown	biological_process	molecular_function	mitochondrion*	-1.85534	-1.89357	0
YNL215W	IES2	unknown	biological_process	molecular_function	nucleus	-1.09476	-1.04011	-0.813696
YNL220W	ADE12	adenylosuccinate synthetase	telomere maintenance*	adenylosuccinate synthase activity	cytoplasm	-1.28452	-1.43011	-0.713625
YNL231C	PDR16	unknown	response to drug*	phosphatidylinositol transporter activity	cytoplasm*	-2.98979	-3.07835	-1.3365
YNL232W	CSL4	unknown	35S primary transcript processing*	3'-5'-exoribonuclease activity	nuclear exosome (RNase complex)*	-1.4225	0	0
YNL235C		unknown	Biological_Process	Molecular_Function	celular_component	0	0	-1.10031
YNL244C	SUI1	translation initiation factor 3 (eIF3)	translational initiation	translation initiation factor activity	multi-eIF complex	-1.22877	-1.72291	0
YNL259C	ATX1	unknown	response to oxidative stress*	copper chaperone activity	cytosol	0	0	-1.34218
YNL268W	LYP1	lysine permease	basic amino acid transport	basic amino acid transporter activity	mitochondrion*	-1.13563	-1.03249	0
YNL271C	BNI1	interacts with Rho1p	pseudohyphal growth*	cytoskeletal regulatory protein binding	bud neck*	-1.1214	0	-0.948181
YNL284C	MRPL10	ribosomal protein, mitochondrial L10	translation	structural constituent of ribosome	mitochondrion*	-1.1415	-0.869431	-0.746651
YNL305C		unknown; similar to Aspergillus nidulans negative-acting	biological_process	molecular_function	vacuole (sensu Fungi)	-1.19699	0	0
YNL319W		unknown	Biological_Process	Molecular_Function	celular_component	0	0	-1.08992
YNL322C	KRE1	beta-1,6-glucan assembly	cell wall organization and biogenesis	structural constituent of cell wall	chitin- and beta-glucan-containing cell wall	-1.16503	-1.11984	-0.768437
YNL329C	PEX6	ATPase (putative)	peroxisome organization and biogenesis	ATPase activity	cytoplasm*	-1.09744	0	-0.89093
YNL333W	SNZ2	unknown; induced in stationary phase	thiamin biosynthetic process*	protein binding	cellular_component	-1.50575	-1.41318	0
YNR002C	ATO2	unknown	nitrogen utilization*	ammonium transporter activity	mitochondrion*	-1.70183	-2.9653	-2.01205
YNR014W		unknown	biological_process	molecular_function	cytoplasm	-1.52356	0	0
YNR017W	MAS6	inner membrane translocase component	protein import into mitochondrial matrix	protein transporter activity	mitochondrion*	-1.54367	-1.47641	0
YNR018W		unknown	biological_process	molecular_function	mitochondrion	-1.22896	-1.15374	0
YNR035C	ARC35	cortical actin patch integrity	actin cytoskeleton organization and biogenesis*	structural molecule activity	cytosol*	-1.16365	-1.07428	0
YNR036C		unknown; similar to ribosomal protein S12	translation	structural constituent of ribosome	mitochondrion*	-1.39407	0	0
YNR043W	MVD1	mevalonate pyrophosphate decarboxylase	ergosterol biosynthetic process*	diphosphomevalonate decarboxylase activity	cytosol	-1.23427	-1.23114	0
YNR046W	TRM112	unknown	tRNA methylation	zinc ion binding*	cytoplasm*	-1.07613	0	0
YNR049C	MSO1	unknown; interacts with Sec1p	sporulation (sensu Fungi)*	molecular_function	microsome	-1.38992	-1.32464	-0.847696
YNR057C	BIO4	dethiobiotin synthetase	biotin biosynthetic process	dethiobiotin synthase activity	cytoplasm	-1.22537	-1.53057	0
YOL001W	PHO80	cyclin (Pho85p)	telomere maintenance*	cyclin-dependent protein kinase regulator activity	cyclin-dependent protein kinase holoenzyme complex	-1.07761	0	-0.892728
YOL038W	PRE6	20S proteasome subunit (alpha4)	ubiquitin-dependent protein catabolic process	endopeptidase activity	mitochondrion*	0	-1.24774	0
YOL040C	RPS15	ribosomal protein S15	translation*	structural constituent of ribosome	cytosolic small ribosomal subunit (sensu Eukaryota)	-1.29988	-1.3632	0
YOL046C		unknown	Biological_Process	Molecular_Function	celular_component	-0.753437	0	-1.0322
YOL053C-A		DNA damage responsive	Biological_Process	Molecular_Function	celular_component	-1.54774	-2.71338	-1.85119
YOL061W	PRS5	phosphoribosylpyrophosphate synthetase	telomere maintenance*	ribose phosphate diphosphokinase activity	cytoplasm	-1.39133	-1.37515	-0.653619
YOL071W	EMI5	unknown	sporulation (sensu Fungi)*	molecular_function	mitochondrion	-1.1552	-1.19531	0
YOL092W		unknown	biological_process	molecular_function	cytoplasm*	-1.02783	-0.907242	0
YOL106W		unknown	Biological_Process	Molecular_Function	celular_component	-0.915647	0	-1.16921
YOL109W	ZEO1	unknown	telomere maintenance*	molecular_function	mitochondrion*	0	-1.34395	0
YOL111C	MDY2	unknown; similar to human ubiquitin-like protein GDX	cellular morphogenesis during conjugation with cellular fusion	molecular_function	cytoplasm*	-1.16177	0	0
YOL127W	RPL25	ribosomal protein L25	translation*	structural constituent of ribosome*	cytosolic large ribosomal subunit (sensu Eukaryota)	-1.30903	-1.19278	0
YOL129W	VPS68	unknown	protein targeting to vacuole	molecular_function	mitochondrion*	-1.37284	-0.97482	0
YOL143C	RIB4	6,7-dimethyl-8-ribityllumazine synthase	riboflavin biosynthetic process	6,7-dimethyl-8-ribityllumazine synthase activity	cytoplasm*	-1.35945	-1.19191	0
YOL151W	GRE2	unknown; induced by osmotic stress	response to stress	oxidoreductase activity*	cytoplasm*	-3.21239	-2.84879	-0.970344
YOL155C	HPF1	unknown; similar to S. cerevisiae glucan 1,4-alpha-glucosidase	cell wall organization and biogenesis	glucosidase activity	chitin- and beta-glucan-containing cell wall*	-0.816975	-1.02309	0
YOL156W	HXT11	hexose permease	hexose transport	glucose transporter activity*	plasma membrane	-2.25162	0	0
YOL157C		putative alpha-glucosidase	biological_process	molecular_function	cellular_component	-3.03815	-1.24852	0
YOL159C		unknown; similar to Ovis aries melatonin receptor	biological_process	molecular_function	soluble fraction	-1.86465	-1.47285	-0.899841
[truncated: 54 more rows]

## Sheet: signif (2-fold DOWN only)
UniqueID	Name		GO-biological_process	GO-molecular_function	GO-cellular_component	24	48	72
[truncated: 265 more rows]
